# Supplementary material for: The Causes and Consequences of Changes in Virulence following Pathogen Host Shifts
Source: PLoS Pathog. 2015 Mar 16;11(3):e1004728. doi: 10.1371/journal.ppat.1004728 (PMC4361674; doi:10.1371/journal.ppat.1004728)
Supplement: S2 Dataset — (XLSX) [file ppat.1004728.s004.xlsx]

## Sheet: Dataset_S9.csv
	virus_control	rep	animal	wing_size	species	distance_from_Dmel	time	dead	surviving	vial	trait.type
1	C	1	D.affinis	1.70621	D.affinis	1.49628	1	0	25	1	mortality
2	C	1	D.affinis	1.70621	D.affinis	1.49628	2	0	25	1	mortality
3	C	1	D.affinis	1.70621	D.affinis	1.49628	3	0	25	1	mortality
4	C	1	D.affinis	1.70621	D.affinis	1.49628	4	0	25	1	mortality
5	C	1	D.affinis	1.70621	D.affinis	1.49628	5	0	25	1	mortality
6	C	1	D.affinis	1.70621	D.affinis	1.49628	6	0	25	1	mortality
7	C	1	D.affinis	1.70621	D.affinis	1.49628	7	0	25	1	mortality
8	C	1	D.affinis	1.70621	D.affinis	1.49628	8	0	25	1	mortality
9	C	1	D.affinis	1.70621	D.affinis	1.49628	9	0	25	1	mortality
10	C	1	D.affinis	1.70621	D.affinis	1.49628	10	0	25	1	mortality
11	C	1	D.affinis	1.70621	D.affinis	1.49628	11	0	25	1	mortality
12	C	1	D.affinis	1.70621	D.affinis	1.49628	12	0	25	1	mortality
13	C	1	D.affinis	1.70621	D.affinis	1.49628	13	0	25	1	mortality
14	C	1	D.affinis	1.70621	D.affinis	1.49628	14	0	25	1	mortality
15	C	1	D.affinis	1.70621	D.affinis	1.49628	15	0	25	1	mortality
16	C	1	D.affinis	1.70621	D.affinis	1.49628	16	0	25	1	mortality
17	C	1	D.affinis	1.70621	D.affinis	1.49628	17	0	25	1	mortality
18	C	1	D.affinis	1.70621	D.affinis	1.49628	18	0	25	1	mortality
19	C	1	D.affinis	1.70621	D.affinis	1.49628	19	0	25	1	mortality
20	C	1	D.affinis	1.70621	D.affinis	1.49628	20	0	25	1	mortality
21	C	1	D.ambigua	2.00029	D.ambigua	1.49628	1	0	21	45	mortality
22	C	1	D.ambigua	2.00029	D.ambigua	1.49628	2	0	21	45	mortality
23	C	1	D.ambigua	2.00029	D.ambigua	1.49628	3	0	21	45	mortality
24	C	1	D.ambigua	2.00029	D.ambigua	1.49628	4	0	21	45	mortality
25	C	1	D.ambigua	2.00029	D.ambigua	1.49628	5	0	21	45	mortality
26	C	1	D.ambigua	2.00029	D.ambigua	1.49628	6	1	20	45	mortality
27	C	1	D.ambigua	2.00029	D.ambigua	1.49628	7	0	20	45	mortality
28	C	1	D.ambigua	2.00029	D.ambigua	1.49628	8	0	20	45	mortality
29	C	1	D.ambigua	2.00029	D.ambigua	1.49628	9	1	19	45	mortality
30	C	1	D.ambigua	2.00029	D.ambigua	1.49628	10	0	19	45	mortality
31	C	1	D.ambigua	2.00029	D.ambigua	1.49628	11	0	19	45	mortality
32	C	1	D.ambigua	2.00029	D.ambigua	1.49628	12	0	19	45	mortality
33	C	1	D.ambigua	2.00029	D.ambigua	1.49628	13	0	19	45	mortality
34	C	1	D.ambigua	2.00029	D.ambigua	1.49628	14	0	19	45	mortality
35	C	1	D.ambigua	2.00029	D.ambigua	1.49628	15	0	19	45	mortality
36	C	1	D.ambigua	2.00029	D.ambigua	1.49628	16	0	19	45	mortality
37	C	1	D.ambigua	2.00029	D.ambigua	1.49628	17	0	19	45	mortality
38	C	1	D.ambigua	2.00029	D.ambigua	1.49628	18	0	19	45	mortality
39	C	1	D.ambigua	2.00029	D.ambigua	1.49628	19	0	19	45	mortality
40	C	1	D.ambigua	2.00029	D.ambigua	1.49628	20	0	19	45	mortality
41	C	1	D.baimaii	1.56072	D.baimaii	1.01736	1	0	21	265	mortality
42	C	1	D.baimaii	1.56072	D.baimaii	1.01736	2	0	21	265	mortality
43	C	1	D.baimaii	1.56072	D.baimaii	1.01736	3	0	21	265	mortality
44	C	1	D.baimaii	1.56072	D.baimaii	1.01736	4	1	20	265	mortality
45	C	1	D.baimaii	1.56072	D.baimaii	1.01736	5	0	20	265	mortality
46	C	1	D.baimaii	1.56072	D.baimaii	1.01736	6	0	20	265	mortality
47	C	1	D.baimaii	1.56072	D.baimaii	1.01736	7	0	20	265	mortality
48	C	1	D.baimaii	1.56072	D.baimaii	1.01736	8	0	20	265	mortality
49	C	1	D.baimaii	1.56072	D.baimaii	1.01736	9	0	20	265	mortality
50	C	1	D.baimaii	1.56072	D.baimaii	1.01736	10	0	20	265	mortality
51	C	1	D.baimaii	1.56072	D.baimaii	1.01736	11	0	20	265	mortality
52	C	1	D.baimaii	1.56072	D.baimaii	1.01736	12	0	20	265	mortality
53	C	1	D.baimaii	1.56072	D.baimaii	1.01736	13	0	20	265	mortality
54	C	1	D.baimaii	1.56072	D.baimaii	1.01736	14	0	20	265	mortality
55	C	1	D.baimaii	1.56072	D.baimaii	1.01736	15	0	20	265	mortality
56	C	1	D.baimaii	1.56072	D.baimaii	1.01736	16	0	20	265	mortality
57	C	1	D.baimaii	1.56072	D.baimaii	1.01736	17	0	20	265	mortality
58	C	1	D.baimaii	1.56072	D.baimaii	1.01736	18	1	19	265	mortality
59	C	1	D.baimaii	1.56072	D.baimaii	1.01736	19	0	19	265	mortality
60	C	1	D.baimaii	1.56072	D.baimaii	1.01736	20	0	19	265	mortality
61	C	1	D.buzzatii	1.78885	D.buzzatii	2	1	0	25	34	mortality
62	C	1	D.buzzatii	1.78885	D.buzzatii	2	2	0	25	34	mortality
63	C	1	D.buzzatii	1.78885	D.buzzatii	2	3	0	25	34	mortality
64	C	1	D.buzzatii	1.78885	D.buzzatii	2	4	0	25	34	mortality
65	C	1	D.buzzatii	1.78885	D.buzzatii	2	5	0	25	34	mortality
66	C	1	D.buzzatii	1.78885	D.buzzatii	2	6	0	25	34	mortality
67	C	1	D.buzzatii	1.78885	D.buzzatii	2	7	0	25	34	mortality
68	C	1	D.buzzatii	1.78885	D.buzzatii	2	8	1	24	34	mortality
69	C	1	D.buzzatii	1.78885	D.buzzatii	2	9	0	24	34	mortality
70	C	1	D.buzzatii	1.78885	D.buzzatii	2	10	0	24	34	mortality
71	C	1	D.buzzatii	1.78885	D.buzzatii	2	11	0	24	34	mortality
72	C	1	D.buzzatii	1.78885	D.buzzatii	2	12	0	24	34	mortality
73	C	1	D.buzzatii	1.78885	D.buzzatii	2	13	0	24	34	mortality
74	C	1	D.buzzatii	1.78885	D.buzzatii	2	14	1	23	34	mortality
75	C	1	D.buzzatii	1.78885	D.buzzatii	2	15	0	23	34	mortality
76	C	1	D.buzzatii	1.78885	D.buzzatii	2	16	0	23	34	mortality
77	C	1	D.buzzatii	1.78885	D.buzzatii	2	17	0	23	34	mortality
78	C	1	D.buzzatii	1.78885	D.buzzatii	2	18	0	23	34	mortality
79	C	1	D.buzzatii	1.78885	D.buzzatii	2	19	0	23	34	mortality
80	C	1	D.buzzatii	1.78885	D.buzzatii	2	20	0	23	34	mortality
81	C	1	D.capricorni	1.90978	D.capricorni	2	1	0	17	41	mortality
82	C	1	D.capricorni	1.90978	D.capricorni	2	2	0	17	41	mortality
83	C	1	D.capricorni	1.90978	D.capricorni	2	3	1	16	41	mortality
84	C	1	D.capricorni	1.90978	D.capricorni	2	4	0	16	41	mortality
85	C	1	D.capricorni	1.90978	D.capricorni	2	5	0	16	41	mortality
86	C	1	D.capricorni	1.90978	D.capricorni	2	6	0	16	41	mortality
87	C	1	D.capricorni	1.90978	D.capricorni	2	7	0	16	41	mortality
88	C	1	D.capricorni	1.90978	D.capricorni	2	8	0	16	41	mortality
89	C	1	D.capricorni	1.90978	D.capricorni	2	9	0	16	41	mortality
90	C	1	D.capricorni	1.90978	D.capricorni	2	10	0	16	41	mortality
91	C	1	D.capricorni	1.90978	D.capricorni	2	11	1	15	41	mortality
92	C	1	D.capricorni	1.90978	D.capricorni	2	12	0	15	41	mortality
93	C	1	D.capricorni	1.90978	D.capricorni	2	13	0	15	41	mortality
94	C	1	D.capricorni	1.90978	D.capricorni	2	14	1	14	41	mortality
95	C	1	D.capricorni	1.90978	D.capricorni	2	15	0	14	41	mortality
96	C	1	D.capricorni	1.90978	D.capricorni	2	16	0	14	41	mortality
97	C	1	D.capricorni	1.90978	D.capricorni	2	17	0	14	41	mortality
98	C	1	D.capricorni	1.90978	D.capricorni	2	18	0	14	41	mortality
99	C	1	D.capricorni	1.90978	D.capricorni	2	19	0	14	41	mortality
100	C	1	D.capricorni	1.90978	D.capricorni	2	20	0	14	41	mortality
101	C	1	D.erecta	1.37602	D.erecta	0.381475	1	0	24	49	mortality
102	C	1	D.erecta	1.37602	D.erecta	0.381475	2	0	24	49	mortality
103	C	1	D.erecta	1.37602	D.erecta	0.381475	3	1	23	49	mortality
104	C	1	D.erecta	1.37602	D.erecta	0.381475	4	0	23	49	mortality
105	C	1	D.erecta	1.37602	D.erecta	0.381475	5	0	23	49	mortality
106	C	1	D.erecta	1.37602	D.erecta	0.381475	6	0	23	49	mortality
107	C	1	D.erecta	1.37602	D.erecta	0.381475	7	0	23	49	mortality
108	C	1	D.erecta	1.37602	D.erecta	0.381475	8	0	23	49	mortality
109	C	1	D.erecta	1.37602	D.erecta	0.381475	9	0	23	49	mortality
110	C	1	D.erecta	1.37602	D.erecta	0.381475	10	0	23	49	mortality
111	C	1	D.erecta	1.37602	D.erecta	0.381475	11	0	23	49	mortality
112	C	1	D.erecta	1.37602	D.erecta	0.381475	12	0	23	49	mortality
113	C	1	D.erecta	1.37602	D.erecta	0.381475	13	0	23	49	mortality
114	C	1	D.erecta	1.37602	D.erecta	0.381475	14	0	23	49	mortality
115	C	1	D.erecta	1.37602	D.erecta	0.381475	15	0	23	49	mortality
116	C	1	D.erecta	1.37602	D.erecta	0.381475	16	0	23	49	mortality
117	C	1	D.erecta	1.37602	D.erecta	0.381475	17	0	23	49	mortality
118	C	1	D.erecta	1.37602	D.erecta	0.381475	18	0	23	49	mortality
119	C	1	D.erecta	1.37602	D.erecta	0.381475	19	0	23	49	mortality
120	C	1	D.erecta	1.37602	D.erecta	0.381475	20	0	23	49	mortality
121	C	1	D.euronotus	2.01861	D.euronotus	2	1	0	20	56	mortality
122	C	1	D.euronotus	2.01861	D.euronotus	2	2	0	20	56	mortality
123	C	1	D.euronotus	2.01861	D.euronotus	2	3	0	20	56	mortality
124	C	1	D.euronotus	2.01861	D.euronotus	2	4	0	20	56	mortality
125	C	1	D.euronotus	2.01861	D.euronotus	2	5	0	20	56	mortality
126	C	1	D.euronotus	2.01861	D.euronotus	2	6	0	20	56	mortality
127	C	1	D.euronotus	2.01861	D.euronotus	2	7	0	20	56	mortality
128	C	1	D.euronotus	2.01861	D.euronotus	2	8	0	20	56	mortality
129	C	1	D.euronotus	2.01861	D.euronotus	2	9	1	19	56	mortality
130	C	1	D.euronotus	2.01861	D.euronotus	2	10	0	19	56	mortality
131	C	1	D.euronotus	2.01861	D.euronotus	2	11	0	19	56	mortality
132	C	1	D.euronotus	2.01861	D.euronotus	2	12	0	19	56	mortality
133	C	1	D.euronotus	2.01861	D.euronotus	2	13	0	19	56	mortality
134	C	1	D.euronotus	2.01861	D.euronotus	2	14	0	19	56	mortality
135	C	1	D.euronotus	2.01861	D.euronotus	2	15	0	19	56	mortality
136	C	1	D.euronotus	2.01861	D.euronotus	2	16	0	19	56	mortality
137	C	1	D.euronotus	2.01861	D.euronotus	2	17	1	18	56	mortality
138	C	1	D.euronotus	2.01861	D.euronotus	2	18	0	18	56	mortality
139	C	1	D.euronotus	2.01861	D.euronotus	2	19	0	18	56	mortality
140	C	1	D.euronotus	2.01861	D.euronotus	2	20	0	18	56	mortality
141	C	1	D.flavomontana	2.40907	D.flavomontana	2	1	0	23	62	mortality
142	C	1	D.flavomontana	2.40907	D.flavomontana	2	2	0	23	62	mortality
143	C	1	D.flavomontana	2.40907	D.flavomontana	2	3	1	22	62	mortality
144	C	1	D.flavomontana	2.40907	D.flavomontana	2	4	0	22	62	mortality
145	C	1	D.flavomontana	2.40907	D.flavomontana	2	5	0	22	62	mortality
146	C	1	D.flavomontana	2.40907	D.flavomontana	2	6	0	22	62	mortality
147	C	1	D.flavomontana	2.40907	D.flavomontana	2	7	0	22	62	mortality
148	C	1	D.flavomontana	2.40907	D.flavomontana	2	8	0	22	62	mortality
149	C	1	D.flavomontana	2.40907	D.flavomontana	2	9	0	22	62	mortality
150	C	1	D.flavomontana	2.40907	D.flavomontana	2	10	0	22	62	mortality
151	C	1	D.flavomontana	2.40907	D.flavomontana	2	11	0	22	62	mortality
152	C	1	D.flavomontana	2.40907	D.flavomontana	2	12	0	22	62	mortality
153	C	1	D.flavomontana	2.40907	D.flavomontana	2	13	0	22	62	mortality
154	C	1	D.flavomontana	2.40907	D.flavomontana	2	14	0	22	62	mortality
155	C	1	D.flavomontana	2.40907	D.flavomontana	2	15	0	22	62	mortality
156	C	1	D.flavomontana	2.40907	D.flavomontana	2	16	1	21	62	mortality
157	C	1	D.flavomontana	2.40907	D.flavomontana	2	17	0	21	62	mortality
158	C	1	D.flavomontana	2.40907	D.flavomontana	2	18	0	21	62	mortality
159	C	1	D.flavomontana	2.40907	D.flavomontana	2	19	0	21	62	mortality
160	C	1	D.flavomontana	2.40907	D.flavomontana	2	20	0	21	62	mortality
161	C	1	D.hydei	2.20988	D.hydei	2	1	0	18	74	mortality
162	C	1	D.hydei	2.20988	D.hydei	2	2	0	18	74	mortality
163	C	1	D.hydei	2.20988	D.hydei	2	3	0	18	74	mortality
164	C	1	D.hydei	2.20988	D.hydei	2	4	0	18	74	mortality
165	C	1	D.hydei	2.20988	D.hydei	2	5	0	18	74	mortality
166	C	1	D.hydei	2.20988	D.hydei	2	6	0	18	74	mortality
167	C	1	D.hydei	2.20988	D.hydei	2	7	0	18	74	mortality
168	C	1	D.hydei	2.20988	D.hydei	2	8	0	18	74	mortality
169	C	1	D.hydei	2.20988	D.hydei	2	9	0	18	74	mortality
170	C	1	D.hydei	2.20988	D.hydei	2	10	0	18	74	mortality
171	C	1	D.hydei	2.20988	D.hydei	2	11	0	18	74	mortality
172	C	1	D.hydei	2.20988	D.hydei	2	12	0	18	74	mortality
173	C	1	D.hydei	2.20988	D.hydei	2	13	0	18	74	mortality
174	C	1	D.hydei	2.20988	D.hydei	2	14	0	18	74	mortality
175	C	1	D.hydei	2.20988	D.hydei	2	15	0	18	74	mortality
176	C	1	D.hydei	2.20988	D.hydei	2	16	0	18	74	mortality
177	C	1	D.hydei	2.20988	D.hydei	2	17	0	18	74	mortality
178	C	1	D.hydei	2.20988	D.hydei	2	18	0	18	74	mortality
179	C	1	D.hydei	2.20988	D.hydei	2	19	0	18	74	mortality
180	C	1	D.hydei	2.20988	D.hydei	2	20	0	18	74	mortality
181	C	1	D.immigrans	2.30011	D.immigrans	2	1	0	22	81	mortality
182	C	1	D.immigrans	2.30011	D.immigrans	2	2	0	22	81	mortality
183	C	1	D.immigrans	2.30011	D.immigrans	2	3	0	22	81	mortality
184	C	1	D.immigrans	2.30011	D.immigrans	2	4	0	22	81	mortality
185	C	1	D.immigrans	2.30011	D.immigrans	2	5	0	22	81	mortality
186	C	1	D.immigrans	2.30011	D.immigrans	2	6	0	22	81	mortality
187	C	1	D.immigrans	2.30011	D.immigrans	2	7	0	22	81	mortality
188	C	1	D.immigrans	2.30011	D.immigrans	2	8	0	22	81	mortality
189	C	1	D.immigrans	2.30011	D.immigrans	2	9	0	22	81	mortality
190	C	1	D.immigrans	2.30011	D.immigrans	2	10	0	22	81	mortality
191	C	1	D.immigrans	2.30011	D.immigrans	2	11	0	22	81	mortality
192	C	1	D.immigrans	2.30011	D.immigrans	2	12	0	22	81	mortality
193	C	1	D.immigrans	2.30011	D.immigrans	2	13	0	22	81	mortality
194	C	1	D.immigrans	2.30011	D.immigrans	2	14	0	22	81	mortality
195	C	1	D.immigrans	2.30011	D.immigrans	2	15	0	22	81	mortality
196	C	1	D.immigrans	2.30011	D.immigrans	2	16	0	22	81	mortality
197	C	1	D.immigrans	2.30011	D.immigrans	2	17	0	22	81	mortality
198	C	1	D.immigrans	2.30011	D.immigrans	2	18	0	22	81	mortality
199	C	1	D.immigrans	2.30011	D.immigrans	2	19	0	22	81	mortality
200	C	1	D.immigrans	2.30011	D.immigrans	2	20	2	20	81	mortality
201	C	1	D.littoralis	2.60153	D.littoralis	2	1	0	25	91	mortality
202	C	1	D.littoralis	2.60153	D.littoralis	2	2	0	25	91	mortality
203	C	1	D.littoralis	2.60153	D.littoralis	2	3	1	24	91	mortality
204	C	1	D.littoralis	2.60153	D.littoralis	2	4	1	23	91	mortality
205	C	1	D.littoralis	2.60153	D.littoralis	2	5	0	23	91	mortality
206	C	1	D.littoralis	2.60153	D.littoralis	2	6	1	22	91	mortality
207	C	1	D.littoralis	2.60153	D.littoralis	2	7	0	22	91	mortality
208	C	1	D.littoralis	2.60153	D.littoralis	2	8	0	22	91	mortality
209	C	1	D.littoralis	2.60153	D.littoralis	2	9	0	22	91	mortality
210	C	1	D.littoralis	2.60153	D.littoralis	2	10	0	22	91	mortality
211	C	1	D.littoralis	2.60153	D.littoralis	2	11	0	22	91	mortality
212	C	1	D.littoralis	2.60153	D.littoralis	2	12	0	22	91	mortality
213	C	1	D.littoralis	2.60153	D.littoralis	2	13	0	22	91	mortality
214	C	1	D.littoralis	2.60153	D.littoralis	2	14	0	22	91	mortality
215	C	1	D.littoralis	2.60153	D.littoralis	2	15	0	22	91	mortality
216	C	1	D.littoralis	2.60153	D.littoralis	2	16	0	22	91	mortality
217	C	1	D.littoralis	2.60153	D.littoralis	2	17	0	22	91	mortality
218	C	1	D.littoralis	2.60153	D.littoralis	2	18	0	22	91	mortality
219	C	1	D.littoralis	2.60153	D.littoralis	2	19	0	22	91	mortality
220	C	1	D.littoralis	2.60153	D.littoralis	2	20	0	22	91	mortality
221	C	1	D.lummei	2.42414	D.lummei	2	1	0	24	100	mortality
222	C	1	D.lummei	2.42414	D.lummei	2	2	0	24	100	mortality
223	C	1	D.lummei	2.42414	D.lummei	2	3	0	24	100	mortality
224	C	1	D.lummei	2.42414	D.lummei	2	4	0	24	100	mortality
225	C	1	D.lummei	2.42414	D.lummei	2	5	0	24	100	mortality
226	C	1	D.lummei	2.42414	D.lummei	2	6	0	24	100	mortality
227	C	1	D.lummei	2.42414	D.lummei	2	7	0	24	100	mortality
228	C	1	D.lummei	2.42414	D.lummei	2	8	0	24	100	mortality
229	C	1	D.lummei	2.42414	D.lummei	2	9	0	24	100	mortality
230	C	1	D.lummei	2.42414	D.lummei	2	10	0	24	100	mortality
231	C	1	D.lummei	2.42414	D.lummei	2	11	0	24	100	mortality
232	C	1	D.lummei	2.42414	D.lummei	2	12	0	24	100	mortality
233	C	1	D.lummei	2.42414	D.lummei	2	13	1	23	100	mortality
234	C	1	D.lummei	2.42414	D.lummei	2	14	1	22	100	mortality
235	C	1	D.lummei	2.42414	D.lummei	2	15	0	22	100	mortality
236	C	1	D.lummei	2.42414	D.lummei	2	16	0	22	100	mortality
237	C	1	D.lummei	2.42414	D.lummei	2	17	0	22	100	mortality
238	C	1	D.lummei	2.42414	D.lummei	2	18	0	22	100	mortality
239	C	1	D.lummei	2.42414	D.lummei	2	19	0	22	100	mortality
240	C	1	D.lummei	2.42414	D.lummei	2	20	1	21	100	mortality
241	C	1	D.micromelanica	1.70629	D.micromelanica	2	1	0	25	115	mortality
242	C	1	D.micromelanica	1.70629	D.micromelanica	2	2	0	25	115	mortality
243	C	1	D.micromelanica	1.70629	D.micromelanica	2	3	0	25	115	mortality
244	C	1	D.micromelanica	1.70629	D.micromelanica	2	4	0	25	115	mortality
245	C	1	D.micromelanica	1.70629	D.micromelanica	2	5	0	25	115	mortality
246	C	1	D.micromelanica	1.70629	D.micromelanica	2	6	0	25	115	mortality
247	C	1	D.micromelanica	1.70629	D.micromelanica	2	7	0	25	115	mortality
248	C	1	D.micromelanica	1.70629	D.micromelanica	2	8	0	25	115	mortality
249	C	1	D.micromelanica	1.70629	D.micromelanica	2	9	0	25	115	mortality
250	C	1	D.micromelanica	1.70629	D.micromelanica	2	10	0	25	115	mortality
251	C	1	D.micromelanica	1.70629	D.micromelanica	2	11	0	25	115	mortality
252	C	1	D.micromelanica	1.70629	D.micromelanica	2	12	0	25	115	mortality
253	C	1	D.micromelanica	1.70629	D.micromelanica	2	13	0	25	115	mortality
254	C	1	D.micromelanica	1.70629	D.micromelanica	2	14	0	25	115	mortality
255	C	1	D.micromelanica	1.70629	D.micromelanica	2	15	0	25	115	mortality
256	C	1	D.micromelanica	1.70629	D.micromelanica	2	16	0	25	115	mortality
257	C	1	D.micromelanica	1.70629	D.micromelanica	2	17	0	25	115	mortality
258	C	1	D.micromelanica	1.70629	D.micromelanica	2	18	0	25	115	mortality
259	C	1	D.micromelanica	1.70629	D.micromelanica	2	19	0	25	115	mortality
260	C	1	D.micromelanica	1.70629	D.micromelanica	2	20	0	25	115	mortality
261	C	1	D.miranda	2.39476	D.miranda	1.49628	1	0	15	120	mortality
262	C	1	D.miranda	2.39476	D.miranda	1.49628	2	0	15	120	mortality
263	C	1	D.miranda	2.39476	D.miranda	1.49628	3	0	15	120	mortality
264	C	1	D.miranda	2.39476	D.miranda	1.49628	4	1	14	120	mortality
265	C	1	D.miranda	2.39476	D.miranda	1.49628	5	1	13	120	mortality
266	C	1	D.miranda	2.39476	D.miranda	1.49628	6	3	10	120	mortality
267	C	1	D.miranda	2.39476	D.miranda	1.49628	7	0	10	120	mortality
268	C	1	D.miranda	2.39476	D.miranda	1.49628	8	0	10	120	mortality
269	C	1	D.miranda	2.39476	D.miranda	1.49628	9	0	10	120	mortality
270	C	1	D.miranda	2.39476	D.miranda	1.49628	10	0	10	120	mortality
271	C	1	D.miranda	2.39476	D.miranda	1.49628	11	0	10	120	mortality
272	C	1	D.miranda	2.39476	D.miranda	1.49628	12	0	10	120	mortality
273	C	1	D.miranda	2.39476	D.miranda	1.49628	13	0	10	120	mortality
274	C	1	D.miranda	2.39476	D.miranda	1.49628	14	0	10	120	mortality
275	C	1	D.miranda	2.39476	D.miranda	1.49628	15	0	10	120	mortality
276	C	1	D.miranda	2.39476	D.miranda	1.49628	16	0	10	120	mortality
277	C	1	D.miranda	2.39476	D.miranda	1.49628	17	0	10	120	mortality
278	C	1	D.miranda	2.39476	D.miranda	1.49628	18	0	10	120	mortality
279	C	1	D.miranda	2.39476	D.miranda	1.49628	19	0	10	120	mortality
280	C	1	D.miranda	2.39476	D.miranda	1.49628	20	0	10	120	mortality
281	C	1	D.nasuta	1.92668	D.nasuta	2	1	0	9	131	mortality
282	C	1	D.nasuta	1.92668	D.nasuta	2	2	0	9	131	mortality
283	C	1	D.nasuta	1.92668	D.nasuta	2	3	0	9	131	mortality
284	C	1	D.nasuta	1.92668	D.nasuta	2	4	0	9	131	mortality
285	C	1	D.nasuta	1.92668	D.nasuta	2	5	0	9	131	mortality
286	C	1	D.nasuta	1.92668	D.nasuta	2	6	0	9	131	mortality
287	C	1	D.nasuta	1.92668	D.nasuta	2	7	0	9	131	mortality
288	C	1	D.nasuta	1.92668	D.nasuta	2	8	0	9	131	mortality
289	C	1	D.nasuta	1.92668	D.nasuta	2	9	0	9	131	mortality
290	C	1	D.nasuta	1.92668	D.nasuta	2	10	0	9	131	mortality
291	C	1	D.nasuta	1.92668	D.nasuta	2	11	0	9	131	mortality
292	C	1	D.nasuta	1.92668	D.nasuta	2	12	0	9	131	mortality
293	C	1	D.nasuta	1.92668	D.nasuta	2	13	1	8	131	mortality
294	C	1	D.nasuta	1.92668	D.nasuta	2	14	0	8	131	mortality
295	C	1	D.nasuta	1.92668	D.nasuta	2	15	0	8	131	mortality
296	C	1	D.nasuta	1.92668	D.nasuta	2	16	1	7	131	mortality
297	C	1	D.nasuta	1.92668	D.nasuta	2	17	0	7	131	mortality
298	C	1	D.nasuta	1.92668	D.nasuta	2	18	0	7	131	mortality
299	C	1	D.nasuta	1.92668	D.nasuta	2	19	0	7	131	mortality
300	C	1	D.nasuta	1.92668	D.nasuta	2	20	1	6	131	mortality
301	C	1	D.orena	1.54305	D.orena	0.381475	1	0	12	157	mortality
302	C	1	D.orena	1.54305	D.orena	0.381475	2	1	11	157	mortality
303	C	1	D.orena	1.54305	D.orena	0.381475	3	0	11	157	mortality
304	C	1	D.orena	1.54305	D.orena	0.381475	4	0	11	157	mortality
305	C	1	D.orena	1.54305	D.orena	0.381475	5	0	11	157	mortality
306	C	1	D.orena	1.54305	D.orena	0.381475	6	0	11	157	mortality
307	C	1	D.orena	1.54305	D.orena	0.381475	7	0	11	157	mortality
308	C	1	D.orena	1.54305	D.orena	0.381475	8	0	11	157	mortality
309	C	1	D.orena	1.54305	D.orena	0.381475	9	0	11	157	mortality
310	C	1	D.orena	1.54305	D.orena	0.381475	10	0	11	157	mortality
311	C	1	D.orena	1.54305	D.orena	0.381475	11	0	11	157	mortality
312	C	1	D.orena	1.54305	D.orena	0.381475	12	1	10	157	mortality
313	C	1	D.orena	1.54305	D.orena	0.381475	13	0	10	157	mortality
314	C	1	D.orena	1.54305	D.orena	0.381475	14	0	10	157	mortality
315	C	1	D.orena	1.54305	D.orena	0.381475	15	0	10	157	mortality
316	C	1	D.orena	1.54305	D.orena	0.381475	16	0	10	157	mortality
317	C	1	D.orena	1.54305	D.orena	0.381475	17	0	10	157	mortality
318	C	1	D.orena	1.54305	D.orena	0.381475	18	0	10	157	mortality
319	C	1	D.orena	1.54305	D.orena	0.381475	19	0	10	157	mortality
320	C	1	D.orena	1.54305	D.orena	0.381475	20	0	10	157	mortality
321	C	1	D.paramelanica	2.04018	D.paramelanica	2	1	0	18	158	mortality
322	C	1	D.paramelanica	2.04018	D.paramelanica	2	2	0	18	158	mortality
323	C	1	D.paramelanica	2.04018	D.paramelanica	2	3	0	18	158	mortality
324	C	1	D.paramelanica	2.04018	D.paramelanica	2	4	0	18	158	mortality
325	C	1	D.paramelanica	2.04018	D.paramelanica	2	5	0	18	158	mortality
326	C	1	D.paramelanica	2.04018	D.paramelanica	2	6	0	18	158	mortality
327	C	1	D.paramelanica	2.04018	D.paramelanica	2	7	0	18	158	mortality
328	C	1	D.paramelanica	2.04018	D.paramelanica	2	8	0	18	158	mortality
329	C	1	D.paramelanica	2.04018	D.paramelanica	2	9	0	18	158	mortality
330	C	1	D.paramelanica	2.04018	D.paramelanica	2	10	0	18	158	mortality
331	C	1	D.paramelanica	2.04018	D.paramelanica	2	11	0	18	158	mortality
332	C	1	D.paramelanica	2.04018	D.paramelanica	2	12	0	18	158	mortality
333	C	1	D.paramelanica	2.04018	D.paramelanica	2	13	0	18	158	mortality
334	C	1	D.paramelanica	2.04018	D.paramelanica	2	14	0	18	158	mortality
335	C	1	D.paramelanica	2.04018	D.paramelanica	2	15	0	18	158	mortality
336	C	1	D.paramelanica	2.04018	D.paramelanica	2	16	0	18	158	mortality
337	C	1	D.paramelanica	2.04018	D.paramelanica	2	17	0	18	158	mortality
338	C	1	D.paramelanica	2.04018	D.paramelanica	2	18	0	18	158	mortality
339	C	1	D.paramelanica	2.04018	D.paramelanica	2	19	0	18	158	mortality
340	C	1	D.paramelanica	2.04018	D.paramelanica	2	20	0	18	158	mortality
341	C	1	D.pseudoobscura	1.86278	D.pseudoobscura	1.49628	1	0	24	183	mortality
342	C	1	D.pseudoobscura	1.86278	D.pseudoobscura	1.49628	2	0	24	183	mortality
343	C	1	D.pseudoobscura	1.86278	D.pseudoobscura	1.49628	3	0	24	183	mortality
344	C	1	D.pseudoobscura	1.86278	D.pseudoobscura	1.49628	4	0	24	183	mortality
345	C	1	D.pseudoobscura	1.86278	D.pseudoobscura	1.49628	5	1	23	183	mortality
346	C	1	D.pseudoobscura	1.86278	D.pseudoobscura	1.49628	6	0	23	183	mortality
347	C	1	D.pseudoobscura	1.86278	D.pseudoobscura	1.49628	7	0	23	183	mortality
348	C	1	D.pseudoobscura	1.86278	D.pseudoobscura	1.49628	8	0	23	183	mortality
349	C	1	D.pseudoobscura	1.86278	D.pseudoobscura	1.49628	9	0	23	183	mortality
350	C	1	D.pseudoobscura	1.86278	D.pseudoobscura	1.49628	10	0	23	183	mortality
351	C	1	D.pseudoobscura	1.86278	D.pseudoobscura	1.49628	11	0	23	183	mortality
352	C	1	D.pseudoobscura	1.86278	D.pseudoobscura	1.49628	12	1	22	183	mortality
353	C	1	D.pseudoobscura	1.86278	D.pseudoobscura	1.49628	13	0	22	183	mortality
354	C	1	D.pseudoobscura	1.86278	D.pseudoobscura	1.49628	14	0	22	183	mortality
355	C	1	D.pseudoobscura	1.86278	D.pseudoobscura	1.49628	15	0	22	183	mortality
356	C	1	D.pseudoobscura	1.86278	D.pseudoobscura	1.49628	16	0	22	183	mortality
357	C	1	D.pseudoobscura	1.86278	D.pseudoobscura	1.49628	17	0	22	183	mortality
358	C	1	D.pseudoobscura	1.86278	D.pseudoobscura	1.49628	18	0	22	183	mortality
359	C	1	D.pseudoobscura	1.86278	D.pseudoobscura	1.49628	19	0	22	183	mortality
360	C	1	D.pseudoobscura	1.86278	D.pseudoobscura	1.49628	20	1	21	183	mortality
361	C	1	D.santomea	1.41899	D.santomea	0.381475	1	0	20	195	mortality
362	C	1	D.santomea	1.41899	D.santomea	0.381475	2	0	20	195	mortality
363	C	1	D.santomea	1.41899	D.santomea	0.381475	3	0	20	195	mortality
364	C	1	D.santomea	1.41899	D.santomea	0.381475	4	0	20	195	mortality
365	C	1	D.santomea	1.41899	D.santomea	0.381475	5	0	20	195	mortality
366	C	1	D.santomea	1.41899	D.santomea	0.381475	6	0	20	195	mortality
367	C	1	D.santomea	1.41899	D.santomea	0.381475	7	0	20	195	mortality
368	C	1	D.santomea	1.41899	D.santomea	0.381475	8	0	20	195	mortality
369	C	1	D.santomea	1.41899	D.santomea	0.381475	9	0	20	195	mortality
370	C	1	D.santomea	1.41899	D.santomea	0.381475	10	0	20	195	mortality
371	C	1	D.santomea	1.41899	D.santomea	0.381475	11	0	20	195	mortality
372	C	1	D.santomea	1.41899	D.santomea	0.381475	12	0	20	195	mortality
373	C	1	D.santomea	1.41899	D.santomea	0.381475	13	1	19	195	mortality
374	C	1	D.santomea	1.41899	D.santomea	0.381475	14	0	19	195	mortality
375	C	1	D.santomea	1.41899	D.santomea	0.381475	15	0	19	195	mortality
376	C	1	D.santomea	1.41899	D.santomea	0.381475	16	0	19	195	mortality
377	C	1	D.santomea	1.41899	D.santomea	0.381475	17	0	19	195	mortality
378	C	1	D.santomea	1.41899	D.santomea	0.381475	18	0	19	195	mortality
379	C	1	D.santomea	1.41899	D.santomea	0.381475	19	0	19	195	mortality
380	C	1	D.santomea	1.41899	D.santomea	0.381475	20	0	19	195	mortality
381	C	1	D.sechellia	1.4528	D.sechellia	0.193233	1	0	25	213	mortality
382	C	1	D.sechellia	1.4528	D.sechellia	0.193233	2	0	25	213	mortality
383	C	1	D.sechellia	1.4528	D.sechellia	0.193233	3	0	25	213	mortality
384	C	1	D.sechellia	1.4528	D.sechellia	0.193233	4	0	25	213	mortality
385	C	1	D.sechellia	1.4528	D.sechellia	0.193233	5	0	25	213	mortality
386	C	1	D.sechellia	1.4528	D.sechellia	0.193233	6	0	25	213	mortality
387	C	1	D.sechellia	1.4528	D.sechellia	0.193233	7	0	25	213	mortality
388	C	1	D.sechellia	1.4528	D.sechellia	0.193233	8	0	25	213	mortality
389	C	1	D.sechellia	1.4528	D.sechellia	0.193233	9	0	25	213	mortality
390	C	1	D.sechellia	1.4528	D.sechellia	0.193233	10	0	25	213	mortality
391	C	1	D.sechellia	1.4528	D.sechellia	0.193233	11	0	25	213	mortality
392	C	1	D.sechellia	1.4528	D.sechellia	0.193233	12	0	25	213	mortality
393	C	1	D.sechellia	1.4528	D.sechellia	0.193233	13	0	25	213	mortality
394	C	1	D.sechellia	1.4528	D.sechellia	0.193233	14	1	24	213	mortality
395	C	1	D.sechellia	1.4528	D.sechellia	0.193233	15	0	24	213	mortality
396	C	1	D.sechellia	1.4528	D.sechellia	0.193233	16	0	24	213	mortality
397	C	1	D.sechellia	1.4528	D.sechellia	0.193233	17	0	24	213	mortality
398	C	1	D.sechellia	1.4528	D.sechellia	0.193233	18	0	24	213	mortality
399	C	1	D.sechellia	1.4528	D.sechellia	0.193233	19	0	24	213	mortality
400	C	1	D.sechellia	1.4528	D.sechellia	0.193233	20	0	24	213	mortality
401	C	1	D.subobscura	1.96864	D.subobscura	1.49628	1	0	22	224	mortality
402	C	1	D.subobscura	1.96864	D.subobscura	1.49628	2	0	22	224	mortality
403	C	1	D.subobscura	1.96864	D.subobscura	1.49628	3	0	22	224	mortality
404	C	1	D.subobscura	1.96864	D.subobscura	1.49628	4	0	22	224	mortality
405	C	1	D.subobscura	1.96864	D.subobscura	1.49628	5	0	22	224	mortality
406	C	1	D.subobscura	1.96864	D.subobscura	1.49628	6	0	22	224	mortality
407	C	1	D.subobscura	1.96864	D.subobscura	1.49628	7	0	22	224	mortality
408	C	1	D.subobscura	1.96864	D.subobscura	1.49628	8	0	22	224	mortality
409	C	1	D.subobscura	1.96864	D.subobscura	1.49628	9	0	22	224	mortality
410	C	1	D.subobscura	1.96864	D.subobscura	1.49628	10	0	22	224	mortality
411	C	1	D.subobscura	1.96864	D.subobscura	1.49628	11	0	22	224	mortality
412	C	1	D.subobscura	1.96864	D.subobscura	1.49628	12	0	22	224	mortality
413	C	1	D.subobscura	1.96864	D.subobscura	1.49628	13	0	22	224	mortality
414	C	1	D.subobscura	1.96864	D.subobscura	1.49628	14	0	22	224	mortality
415	C	1	D.subobscura	1.96864	D.subobscura	1.49628	15	0	22	224	mortality
416	C	1	D.subobscura	1.96864	D.subobscura	1.49628	16	0	22	224	mortality
417	C	1	D.subobscura	1.96864	D.subobscura	1.49628	17	0	22	224	mortality
418	C	1	D.subobscura	1.96864	D.subobscura	1.49628	18	1	21	224	mortality
419	C	1	D.subobscura	1.96864	D.subobscura	1.49628	19	0	21	224	mortality
420	C	1	D.subobscura	1.96864	D.subobscura	1.49628	20	0	21	224	mortality
421	C	1	D.takahashii	1.44027	D.takahashii	0.609608	1	0	24	231	mortality
422	C	1	D.takahashii	1.44027	D.takahashii	0.609608	2	1	23	231	mortality
423	C	1	D.takahashii	1.44027	D.takahashii	0.609608	3	1	22	231	mortality
424	C	1	D.takahashii	1.44027	D.takahashii	0.609608	4	3	19	231	mortality
425	C	1	D.takahashii	1.44027	D.takahashii	0.609608	5	0	19	231	mortality
426	C	1	D.takahashii	1.44027	D.takahashii	0.609608	6	0	19	231	mortality
427	C	1	D.takahashii	1.44027	D.takahashii	0.609608	7	0	19	231	mortality
428	C	1	D.takahashii	1.44027	D.takahashii	0.609608	8	0	19	231	mortality
429	C	1	D.takahashii	1.44027	D.takahashii	0.609608	9	0	19	231	mortality
430	C	1	D.takahashii	1.44027	D.takahashii	0.609608	10	0	19	231	mortality
431	C	1	D.takahashii	1.44027	D.takahashii	0.609608	11	0	19	231	mortality
432	C	1	D.takahashii	1.44027	D.takahashii	0.609608	12	0	19	231	mortality
433	C	1	D.takahashii	1.44027	D.takahashii	0.609608	13	0	19	231	mortality
434	C	1	D.takahashii	1.44027	D.takahashii	0.609608	14	0	19	231	mortality
435	C	1	D.takahashii	1.44027	D.takahashii	0.609608	15	0	19	231	mortality
436	C	1	D.takahashii	1.44027	D.takahashii	0.609608	16	0	19	231	mortality
437	C	1	D.takahashii	1.44027	D.takahashii	0.609608	17	0	19	231	mortality
438	C	1	D.takahashii	1.44027	D.takahashii	0.609608	18	0	19	231	mortality
439	C	1	D.takahashii	1.44027	D.takahashii	0.609608	19	0	19	231	mortality
440	C	1	D.takahashii	1.44027	D.takahashii	0.609608	20	0	19	231	mortality
441	C	1	D.tristis	2.13917	D.tristis	1.49628	1	0	16	243	mortality
442	C	1	D.tristis	2.13917	D.tristis	1.49628	2	0	16	243	mortality
443	C	1	D.tristis	2.13917	D.tristis	1.49628	3	0	16	243	mortality
444	C	1	D.tristis	2.13917	D.tristis	1.49628	4	0	16	243	mortality
445	C	1	D.tristis	2.13917	D.tristis	1.49628	5	0	16	243	mortality
446	C	1	D.tristis	2.13917	D.tristis	1.49628	6	0	16	243	mortality
447	C	1	D.tristis	2.13917	D.tristis	1.49628	7	0	16	243	mortality
448	C	1	D.tristis	2.13917	D.tristis	1.49628	8	0	16	243	mortality
449	C	1	D.tristis	2.13917	D.tristis	1.49628	9	0	16	243	mortality
450	C	1	D.tristis	2.13917	D.tristis	1.49628	10	0	16	243	mortality
451	C	1	D.tristis	2.13917	D.tristis	1.49628	11	0	16	243	mortality
452	C	1	D.tristis	2.13917	D.tristis	1.49628	12	0	16	243	mortality
453	C	1	D.tristis	2.13917	D.tristis	1.49628	13	0	16	243	mortality
454	C	1	D.tristis	2.13917	D.tristis	1.49628	14	1	15	243	mortality
455	C	1	D.tristis	2.13917	D.tristis	1.49628	15	0	15	243	mortality
456	C	1	D.tristis	2.13917	D.tristis	1.49628	16	0	15	243	mortality
457	C	1	D.tristis	2.13917	D.tristis	1.49628	17	0	15	243	mortality
458	C	1	D.tristis	2.13917	D.tristis	1.49628	18	0	15	243	mortality
459	C	1	D.tristis	2.13917	D.tristis	1.49628	19	0	15	243	mortality
460	C	1	D.tristis	2.13917	D.tristis	1.49628	20	0	15	243	mortality
461	C	1	D.tropicalis	1.54005	D.tropicalis	2	1	0	25	247	mortality
462	C	1	D.tropicalis	1.54005	D.tropicalis	2	2	0	25	247	mortality
463	C	1	D.tropicalis	1.54005	D.tropicalis	2	3	0	25	247	mortality
464	C	1	D.tropicalis	1.54005	D.tropicalis	2	4	0	25	247	mortality
465	C	1	D.tropicalis	1.54005	D.tropicalis	2	5	0	25	247	mortality
466	C	1	D.tropicalis	1.54005	D.tropicalis	2	6	0	25	247	mortality
467	C	1	D.tropicalis	1.54005	D.tropicalis	2	7	0	25	247	mortality
468	C	1	D.tropicalis	1.54005	D.tropicalis	2	8	0	25	247	mortality
469	C	1	D.tropicalis	1.54005	D.tropicalis	2	9	0	25	247	mortality
470	C	1	D.tropicalis	1.54005	D.tropicalis	2	10	0	25	247	mortality
471	C	1	D.tropicalis	1.54005	D.tropicalis	2	11	0	25	247	mortality
472	C	1	D.tropicalis	1.54005	D.tropicalis	2	12	0	25	247	mortality
473	C	1	D.tropicalis	1.54005	D.tropicalis	2	13	0	25	247	mortality
474	C	1	D.tropicalis	1.54005	D.tropicalis	2	14	0	25	247	mortality
475	C	1	D.tropicalis	1.54005	D.tropicalis	2	15	0	25	247	mortality
476	C	1	D.tropicalis	1.54005	D.tropicalis	2	16	1	24	247	mortality
477	C	1	D.tropicalis	1.54005	D.tropicalis	2	17	0	24	247	mortality
478	C	1	D.tropicalis	1.54005	D.tropicalis	2	18	0	24	247	mortality
479	C	1	D.tropicalis	1.54005	D.tropicalis	2	19	1	23	247	mortality
480	C	1	D.tropicalis	1.54005	D.tropicalis	2	20	0	23	247	mortality
481	C	1	S.pattersoni	1.90549	S.pattersoni	2	1	0	24	211	mortality
482	C	1	S.pattersoni	1.90549	S.pattersoni	2	2	0	24	211	mortality
483	C	1	S.pattersoni	1.90549	S.pattersoni	2	3	0	24	211	mortality
484	C	1	S.pattersoni	1.90549	S.pattersoni	2	4	0	24	211	mortality
485	C	1	S.pattersoni	1.90549	S.pattersoni	2	5	0	24	211	mortality
486	C	1	S.pattersoni	1.90549	S.pattersoni	2	6	0	24	211	mortality
487	C	1	S.pattersoni	1.90549	S.pattersoni	2	7	0	24	211	mortality
488	C	1	S.pattersoni	1.90549	S.pattersoni	2	8	0	24	211	mortality
489	C	1	S.pattersoni	1.90549	S.pattersoni	2	9	0	24	211	mortality
490	C	1	S.pattersoni	1.90549	S.pattersoni	2	10	0	24	211	mortality
491	C	1	S.pattersoni	1.90549	S.pattersoni	2	11	0	24	211	mortality
492	C	1	S.pattersoni	1.90549	S.pattersoni	2	12	0	24	211	mortality
493	C	1	S.pattersoni	1.90549	S.pattersoni	2	13	0	24	211	mortality
494	C	1	S.pattersoni	1.90549	S.pattersoni	2	14	0	24	211	mortality
495	C	1	S.pattersoni	1.90549	S.pattersoni	2	15	0	24	211	mortality
496	C	1	S.pattersoni	1.90549	S.pattersoni	2	16	0	24	211	mortality
497	C	1	S.pattersoni	1.90549	S.pattersoni	2	17	0	24	211	mortality
498	C	1	S.pattersoni	1.90549	S.pattersoni	2	18	0	24	211	mortality
499	C	1	S.pattersoni	1.90549	S.pattersoni	2	19	0	24	211	mortality
500	C	1	S.pattersoni	1.90549	S.pattersoni	2	20	0	24	211	mortality
501	C	2	D.americana	2.47605	D.americana	2	1	0	13	9	mortality
502	C	2	D.americana	2.47605	D.americana	2	2	0	13	9	mortality
503	C	2	D.americana	2.47605	D.americana	2	3	0	13	9	mortality
504	C	2	D.americana	2.47605	D.americana	2	4	0	13	9	mortality
505	C	2	D.americana	2.47605	D.americana	2	5	0	13	9	mortality
506	C	2	D.americana	2.47605	D.americana	2	6	0	13	9	mortality
507	C	2	D.americana	2.47605	D.americana	2	7	0	13	9	mortality
508	C	2	D.americana	2.47605	D.americana	2	8	0	13	9	mortality
509	C	2	D.americana	2.47605	D.americana	2	9	0	13	9	mortality
510	C	2	D.americana	2.47605	D.americana	2	10	0	13	9	mortality
511	C	2	D.americana	2.47605	D.americana	2	11	0	13	9	mortality
512	C	2	D.americana	2.47605	D.americana	2	12	0	13	9	mortality
513	C	2	D.americana	2.47605	D.americana	2	13	0	13	9	mortality
514	C	2	D.americana	2.47605	D.americana	2	14	0	13	9	mortality
515	C	2	D.americana	2.47605	D.americana	2	15	0	13	9	mortality
516	C	2	D.americana	2.47605	D.americana	2	16	0	13	9	mortality
517	C	2	D.americana	2.47605	D.americana	2	17	0	13	9	mortality
518	C	2	D.americana	2.47605	D.americana	2	18	0	13	9	mortality
519	C	2	D.americana	2.47605	D.americana	2	19	0	13	9	mortality
520	C	2	D.americana	2.47605	D.americana	2	20	0	13	9	mortality
521	C	2	D.ananassae	1.56053	D.ananassae	1.17976	1	0	23	14	mortality
522	C	2	D.ananassae	1.56053	D.ananassae	1.17976	2	0	23	14	mortality
523	C	2	D.ananassae	1.56053	D.ananassae	1.17976	3	0	23	14	mortality
524	C	2	D.ananassae	1.56053	D.ananassae	1.17976	4	0	23	14	mortality
525	C	2	D.ananassae	1.56053	D.ananassae	1.17976	5	0	23	14	mortality
526	C	2	D.ananassae	1.56053	D.ananassae	1.17976	6	0	23	14	mortality
527	C	2	D.ananassae	1.56053	D.ananassae	1.17976	7	0	23	14	mortality
528	C	2	D.ananassae	1.56053	D.ananassae	1.17976	8	0	23	14	mortality
529	C	2	D.ananassae	1.56053	D.ananassae	1.17976	9	0	23	14	mortality
530	C	2	D.ananassae	1.56053	D.ananassae	1.17976	10	0	23	14	mortality
531	C	2	D.ananassae	1.56053	D.ananassae	1.17976	11	0	23	14	mortality
532	C	2	D.ananassae	1.56053	D.ananassae	1.17976	12	0	23	14	mortality
533	C	2	D.ananassae	1.56053	D.ananassae	1.17976	13	0	23	14	mortality
534	C	2	D.ananassae	1.56053	D.ananassae	1.17976	14	1	22	14	mortality
535	C	2	D.ananassae	1.56053	D.ananassae	1.17976	15	0	22	14	mortality
536	C	2	D.ananassae	1.56053	D.ananassae	1.17976	16	0	22	14	mortality
537	C	2	D.ananassae	1.56053	D.ananassae	1.17976	17	0	22	14	mortality
538	C	2	D.ananassae	1.56053	D.ananassae	1.17976	18	0	22	14	mortality
539	C	2	D.ananassae	1.56053	D.ananassae	1.17976	19	0	22	14	mortality
540	C	2	D.ananassae	1.56053	D.ananassae	1.17976	20	0	22	14	mortality
541	C	2	D.arizonae	1.58696	D.arizonae	2	1	1	21	20	mortality
542	C	2	D.arizonae	1.58696	D.arizonae	2	2	0	21	20	mortality
543	C	2	D.arizonae	1.58696	D.arizonae	2	3	0	21	20	mortality
544	C	2	D.arizonae	1.58696	D.arizonae	2	4	0	21	20	mortality
545	C	2	D.arizonae	1.58696	D.arizonae	2	5	0	21	20	mortality
546	C	2	D.arizonae	1.58696	D.arizonae	2	6	0	21	20	mortality
547	C	2	D.arizonae	1.58696	D.arizonae	2	7	0	21	20	mortality
548	C	2	D.arizonae	1.58696	D.arizonae	2	8	0	21	20	mortality
549	C	2	D.arizonae	1.58696	D.arizonae	2	9	0	21	20	mortality
550	C	2	D.arizonae	1.58696	D.arizonae	2	10	1	20	20	mortality
551	C	2	D.arizonae	1.58696	D.arizonae	2	11	0	20	20	mortality
552	C	2	D.arizonae	1.58696	D.arizonae	2	12	0	20	20	mortality
553	C	2	D.arizonae	1.58696	D.arizonae	2	13	0	20	20	mortality
554	C	2	D.arizonae	1.58696	D.arizonae	2	14	0	20	20	mortality
555	C	2	D.arizonae	1.58696	D.arizonae	2	15	0	20	20	mortality
556	C	2	D.arizonae	1.58696	D.arizonae	2	16	0	20	20	mortality
557	C	2	D.arizonae	1.58696	D.arizonae	2	17	0	20	20	mortality
558	C	2	D.arizonae	1.58696	D.arizonae	2	18	0	20	20	mortality
559	C	2	D.arizonae	1.58696	D.arizonae	2	19	0	20	20	mortality
560	C	2	D.arizonae	1.58696	D.arizonae	2	20	0	20	20	mortality
561	C	2	D.bifasciata	2.04674	D.bifasciata	1.49628	1	0	25	25	mortality
562	C	2	D.bifasciata	2.04674	D.bifasciata	1.49628	2	0	25	25	mortality
563	C	2	D.bifasciata	2.04674	D.bifasciata	1.49628	3	0	25	25	mortality
564	C	2	D.bifasciata	2.04674	D.bifasciata	1.49628	4	0	25	25	mortality
565	C	2	D.bifasciata	2.04674	D.bifasciata	1.49628	5	0	25	25	mortality
566	C	2	D.bifasciata	2.04674	D.bifasciata	1.49628	6	0	25	25	mortality
567	C	2	D.bifasciata	2.04674	D.bifasciata	1.49628	7	0	25	25	mortality
568	C	2	D.bifasciata	2.04674	D.bifasciata	1.49628	8	0	25	25	mortality
569	C	2	D.bifasciata	2.04674	D.bifasciata	1.49628	9	1	24	25	mortality
570	C	2	D.bifasciata	2.04674	D.bifasciata	1.49628	10	0	24	25	mortality
571	C	2	D.bifasciata	2.04674	D.bifasciata	1.49628	11	1	23	25	mortality
572	C	2	D.bifasciata	2.04674	D.bifasciata	1.49628	12	0	23	25	mortality
573	C	2	D.bifasciata	2.04674	D.bifasciata	1.49628	13	0	23	25	mortality
574	C	2	D.bifasciata	2.04674	D.bifasciata	1.49628	14	0	23	25	mortality
575	C	2	D.bifasciata	2.04674	D.bifasciata	1.49628	15	0	23	25	mortality
576	C	2	D.bifasciata	2.04674	D.bifasciata	1.49628	16	0	23	25	mortality
577	C	2	D.bifasciata	2.04674	D.bifasciata	1.49628	17	0	23	25	mortality
578	C	2	D.bifasciata	2.04674	D.bifasciata	1.49628	18	0	23	25	mortality
579	C	2	D.bifasciata	2.04674	D.bifasciata	1.49628	19	0	23	25	mortality
580	C	2	D.bifasciata	2.04674	D.bifasciata	1.49628	20	0	23	25	mortality
581	C	2	D.lacicola	2.45283	D.lacicola	2	1	0	23	89	mortality
582	C	2	D.lacicola	2.45283	D.lacicola	2	2	0	23	89	mortality
583	C	2	D.lacicola	2.45283	D.lacicola	2	3	1	22	89	mortality
584	C	2	D.lacicola	2.45283	D.lacicola	2	4	0	22	89	mortality
585	C	2	D.lacicola	2.45283	D.lacicola	2	5	0	22	89	mortality
586	C	2	D.lacicola	2.45283	D.lacicola	2	6	0	22	89	mortality
587	C	2	D.lacicola	2.45283	D.lacicola	2	7	1	21	89	mortality
588	C	2	D.lacicola	2.45283	D.lacicola	2	8	0	21	89	mortality
589	C	2	D.lacicola	2.45283	D.lacicola	2	9	1	20	89	mortality
590	C	2	D.lacicola	2.45283	D.lacicola	2	10	0	20	89	mortality
591	C	2	D.lacicola	2.45283	D.lacicola	2	11	0	20	89	mortality
592	C	2	D.lacicola	2.45283	D.lacicola	2	12	0	20	89	mortality
593	C	2	D.lacicola	2.45283	D.lacicola	2	13	1	19	89	mortality
594	C	2	D.lacicola	2.45283	D.lacicola	2	14	0	19	89	mortality
595	C	2	D.lacicola	2.45283	D.lacicola	2	15	0	19	89	mortality
596	C	2	D.lacicola	2.45283	D.lacicola	2	16	0	19	89	mortality
597	C	2	D.lacicola	2.45283	D.lacicola	2	17	0	19	89	mortality
598	C	2	D.lacicola	2.45283	D.lacicola	2	18	0	19	89	mortality
599	C	2	D.lacicola	2.45283	D.lacicola	2	19	0	19	89	mortality
600	C	2	D.lacicola	2.45283	D.lacicola	2	20	0	19	89	mortality
601	C	2	D.mauritiana	1.49627	D.mauritiana	0.193233	1	0	20	104	mortality
602	C	2	D.mauritiana	1.49627	D.mauritiana	0.193233	2	0	20	104	mortality
603	C	2	D.mauritiana	1.49627	D.mauritiana	0.193233	3	0	20	104	mortality
604	C	2	D.mauritiana	1.49627	D.mauritiana	0.193233	4	0	20	104	mortality
605	C	2	D.mauritiana	1.49627	D.mauritiana	0.193233	5	0	20	104	mortality
606	C	2	D.mauritiana	1.49627	D.mauritiana	0.193233	6	0	20	104	mortality
607	C	2	D.mauritiana	1.49627	D.mauritiana	0.193233	7	0	20	104	mortality
608	C	2	D.mauritiana	1.49627	D.mauritiana	0.193233	8	0	20	104	mortality
609	C	2	D.mauritiana	1.49627	D.mauritiana	0.193233	9	0	20	104	mortality
610	C	2	D.mauritiana	1.49627	D.mauritiana	0.193233	10	0	20	104	mortality
611	C	2	D.mauritiana	1.49627	D.mauritiana	0.193233	11	0	20	104	mortality
612	C	2	D.mauritiana	1.49627	D.mauritiana	0.193233	12	0	20	104	mortality
613	C	2	D.mauritiana	1.49627	D.mauritiana	0.193233	13	0	20	104	mortality
614	C	2	D.mauritiana	1.49627	D.mauritiana	0.193233	14	0	20	104	mortality
615	C	2	D.mauritiana	1.49627	D.mauritiana	0.193233	15	0	20	104	mortality
616	C	2	D.mauritiana	1.49627	D.mauritiana	0.193233	16	0	20	104	mortality
617	C	2	D.mauritiana	1.49627	D.mauritiana	0.193233	17	0	20	104	mortality
618	C	2	D.mauritiana	1.49627	D.mauritiana	0.193233	18	0	20	104	mortality
619	C	2	D.mauritiana	1.49627	D.mauritiana	0.193233	19	0	20	104	mortality
620	C	2	D.mauritiana	1.49627	D.mauritiana	0.193233	20	0	20	104	mortality
621	C	2	D.melanogaster	1.77414	D.melanogaster	0	1	0	23	108	mortality
622	C	2	D.melanogaster	1.77414	D.melanogaster	0	2	0	23	108	mortality
623	C	2	D.melanogaster	1.77414	D.melanogaster	0	3	0	23	108	mortality
624	C	2	D.melanogaster	1.77414	D.melanogaster	0	4	0	23	108	mortality
625	C	2	D.melanogaster	1.77414	D.melanogaster	0	5	0	23	108	mortality
626	C	2	D.melanogaster	1.77414	D.melanogaster	0	6	0	23	108	mortality
627	C	2	D.melanogaster	1.77414	D.melanogaster	0	7	0	23	108	mortality
628	C	2	D.melanogaster	1.77414	D.melanogaster	0	8	0	23	108	mortality
629	C	2	D.melanogaster	1.77414	D.melanogaster	0	9	0	23	108	mortality
630	C	2	D.melanogaster	1.77414	D.melanogaster	0	10	0	23	108	mortality
631	C	2	D.melanogaster	1.77414	D.melanogaster	0	11	0	23	108	mortality
632	C	2	D.melanogaster	1.77414	D.melanogaster	0	12	0	23	108	mortality
633	C	2	D.melanogaster	1.77414	D.melanogaster	0	13	0	23	108	mortality
634	C	2	D.melanogaster	1.77414	D.melanogaster	0	14	0	23	108	mortality
635	C	2	D.melanogaster	1.77414	D.melanogaster	0	15	0	23	108	mortality
636	C	2	D.melanogaster	1.77414	D.melanogaster	0	16	0	23	108	mortality
637	C	2	D.melanogaster	1.77414	D.melanogaster	0	17	0	23	108	mortality
638	C	2	D.melanogaster	1.77414	D.melanogaster	0	18	0	23	108	mortality
639	C	2	D.melanogaster	1.77414	D.melanogaster	0	19	0	23	108	mortality
640	C	2	D.melanogaster	1.77414	D.melanogaster	0	20	0	23	108	mortality
641	C	2	D.mojavensis	1.81086	D.mojavensis	2	1	0	16	125	mortality
642	C	2	D.mojavensis	1.81086	D.mojavensis	2	2	0	16	125	mortality
643	C	2	D.mojavensis	1.81086	D.mojavensis	2	3	0	16	125	mortality
644	C	2	D.mojavensis	1.81086	D.mojavensis	2	4	0	16	125	mortality
645	C	2	D.mojavensis	1.81086	D.mojavensis	2	5	0	16	125	mortality
646	C	2	D.mojavensis	1.81086	D.mojavensis	2	6	0	16	125	mortality
647	C	2	D.mojavensis	1.81086	D.mojavensis	2	7	0	16	125	mortality
648	C	2	D.mojavensis	1.81086	D.mojavensis	2	8	0	16	125	mortality
649	C	2	D.mojavensis	1.81086	D.mojavensis	2	9	1	15	125	mortality
650	C	2	D.mojavensis	1.81086	D.mojavensis	2	10	1	14	125	mortality
651	C	2	D.mojavensis	1.81086	D.mojavensis	2	11	0	14	125	mortality
652	C	2	D.mojavensis	1.81086	D.mojavensis	2	12	1	13	125	mortality
653	C	2	D.mojavensis	1.81086	D.mojavensis	2	13	0	13	125	mortality
654	C	2	D.mojavensis	1.81086	D.mojavensis	2	14	0	13	125	mortality
655	C	2	D.mojavensis	1.81086	D.mojavensis	2	15	0	13	125	mortality
656	C	2	D.mojavensis	1.81086	D.mojavensis	2	16	0	13	125	mortality
657	C	2	D.mojavensis	1.81086	D.mojavensis	2	17	0	13	125	mortality
658	C	2	D.mojavensis	1.81086	D.mojavensis	2	18	0	13	125	mortality
659	C	2	D.mojavensis	1.81086	D.mojavensis	2	19	0	13	125	mortality
660	C	2	D.mojavensis	1.81086	D.mojavensis	2	20	0	13	125	mortality
661	C	2	D.montana	2.89693	D.montana	2	1	0	8	130	mortality
662	C	2	D.montana	2.89693	D.montana	2	2	0	8	130	mortality
663	C	2	D.montana	2.89693	D.montana	2	3	0	8	130	mortality
664	C	2	D.montana	2.89693	D.montana	2	4	0	8	130	mortality
665	C	2	D.montana	2.89693	D.montana	2	5	0	8	130	mortality
666	C	2	D.montana	2.89693	D.montana	2	6	0	8	130	mortality
667	C	2	D.montana	2.89693	D.montana	2	7	0	8	130	mortality
668	C	2	D.montana	2.89693	D.montana	2	8	0	8	130	mortality
669	C	2	D.montana	2.89693	D.montana	2	9	1	7	130	mortality
670	C	2	D.montana	2.89693	D.montana	2	10	0	7	130	mortality
671	C	2	D.montana	2.89693	D.montana	2	11	0	7	130	mortality
672	C	2	D.montana	2.89693	D.montana	2	12	0	7	130	mortality
673	C	2	D.montana	2.89693	D.montana	2	13	0	7	130	mortality
674	C	2	D.montana	2.89693	D.montana	2	14	0	7	130	mortality
675	C	2	D.montana	2.89693	D.montana	2	15	0	7	130	mortality
676	C	2	D.montana	2.89693	D.montana	2	16	0	7	130	mortality
677	C	2	D.montana	2.89693	D.montana	2	17	0	7	130	mortality
678	C	2	D.montana	2.89693	D.montana	2	18	0	7	130	mortality
679	C	2	D.montana	2.89693	D.montana	2	19	0	7	130	mortality
680	C	2	D.montana	2.89693	D.montana	2	20	0	7	130	mortality
681	C	2	D.nebulosa	1.8255	D.nebulosa	2	1	0	24	138	mortality
682	C	2	D.nebulosa	1.8255	D.nebulosa	2	2	0	24	138	mortality
683	C	2	D.nebulosa	1.8255	D.nebulosa	2	3	0	24	138	mortality
684	C	2	D.nebulosa	1.8255	D.nebulosa	2	4	0	24	138	mortality
685	C	2	D.nebulosa	1.8255	D.nebulosa	2	5	0	24	138	mortality
686	C	2	D.nebulosa	1.8255	D.nebulosa	2	6	0	24	138	mortality
687	C	2	D.nebulosa	1.8255	D.nebulosa	2	7	0	24	138	mortality
688	C	2	D.nebulosa	1.8255	D.nebulosa	2	8	2	22	138	mortality
689	C	2	D.nebulosa	1.8255	D.nebulosa	2	9	0	22	138	mortality
690	C	2	D.nebulosa	1.8255	D.nebulosa	2	10	0	22	138	mortality
691	C	2	D.nebulosa	1.8255	D.nebulosa	2	11	0	22	138	mortality
692	C	2	D.nebulosa	1.8255	D.nebulosa	2	12	0	22	138	mortality
693	C	2	D.nebulosa	1.8255	D.nebulosa	2	13	0	22	138	mortality
694	C	2	D.nebulosa	1.8255	D.nebulosa	2	14	0	22	138	mortality
695	C	2	D.nebulosa	1.8255	D.nebulosa	2	15	0	22	138	mortality
696	C	2	D.nebulosa	1.8255	D.nebulosa	2	16	0	22	138	mortality
697	C	2	D.nebulosa	1.8255	D.nebulosa	2	17	0	22	138	mortality
698	C	2	D.nebulosa	1.8255	D.nebulosa	2	18	1	21	138	mortality
699	C	2	D.nebulosa	1.8255	D.nebulosa	2	19	0	21	138	mortality
700	C	2	D.nebulosa	1.8255	D.nebulosa	2	20	0	21	138	mortality
701	C	2	D.novamexicana	2.43515	D.novamexicana	2	1	0	23	140	mortality
702	C	2	D.novamexicana	2.43515	D.novamexicana	2	2	0	23	140	mortality
703	C	2	D.novamexicana	2.43515	D.novamexicana	2	3	0	23	140	mortality
704	C	2	D.novamexicana	2.43515	D.novamexicana	2	4	0	23	140	mortality
705	C	2	D.novamexicana	2.43515	D.novamexicana	2	5	0	23	140	mortality
706	C	2	D.novamexicana	2.43515	D.novamexicana	2	6	0	23	140	mortality
707	C	2	D.novamexicana	2.43515	D.novamexicana	2	7	0	23	140	mortality
708	C	2	D.novamexicana	2.43515	D.novamexicana	2	8	0	23	140	mortality
709	C	2	D.novamexicana	2.43515	D.novamexicana	2	9	0	23	140	mortality
710	C	2	D.novamexicana	2.43515	D.novamexicana	2	10	0	23	140	mortality
711	C	2	D.novamexicana	2.43515	D.novamexicana	2	11	0	23	140	mortality
712	C	2	D.novamexicana	2.43515	D.novamexicana	2	12	0	23	140	mortality
713	C	2	D.novamexicana	2.43515	D.novamexicana	2	13	0	23	140	mortality
714	C	2	D.novamexicana	2.43515	D.novamexicana	2	14	0	23	140	mortality
715	C	2	D.novamexicana	2.43515	D.novamexicana	2	15	0	23	140	mortality
716	C	2	D.novamexicana	2.43515	D.novamexicana	2	16	0	23	140	mortality
717	C	2	D.novamexicana	2.43515	D.novamexicana	2	17	0	23	140	mortality
718	C	2	D.novamexicana	2.43515	D.novamexicana	2	18	0	23	140	mortality
719	C	2	D.novamexicana	2.43515	D.novamexicana	2	19	0	23	140	mortality
720	C	2	D.novamexicana	2.43515	D.novamexicana	2	20	0	23	140	mortality
721	C	2	D.obscura	2.18877	D.obscura	1.49628	1	0	24	151	mortality
722	C	2	D.obscura	2.18877	D.obscura	1.49628	2	0	24	151	mortality
723	C	2	D.obscura	2.18877	D.obscura	1.49628	3	1	23	151	mortality
724	C	2	D.obscura	2.18877	D.obscura	1.49628	4	0	23	151	mortality
725	C	2	D.obscura	2.18877	D.obscura	1.49628	5	0	23	151	mortality
726	C	2	D.obscura	2.18877	D.obscura	1.49628	6	1	22	151	mortality
727	C	2	D.obscura	2.18877	D.obscura	1.49628	7	0	22	151	mortality
728	C	2	D.obscura	2.18877	D.obscura	1.49628	8	0	22	151	mortality
729	C	2	D.obscura	2.18877	D.obscura	1.49628	9	0	22	151	mortality
730	C	2	D.obscura	2.18877	D.obscura	1.49628	10	0	22	151	mortality
731	C	2	D.obscura	2.18877	D.obscura	1.49628	11	1	21	151	mortality
732	C	2	D.obscura	2.18877	D.obscura	1.49628	12	0	21	151	mortality
733	C	2	D.obscura	2.18877	D.obscura	1.49628	13	0	21	151	mortality
734	C	2	D.obscura	2.18877	D.obscura	1.49628	14	0	21	151	mortality
735	C	2	D.obscura	2.18877	D.obscura	1.49628	15	1	20	151	mortality
736	C	2	D.obscura	2.18877	D.obscura	1.49628	16	0	20	151	mortality
737	C	2	D.obscura	2.18877	D.obscura	1.49628	17	0	20	151	mortality
738	C	2	D.obscura	2.18877	D.obscura	1.49628	18	1	19	151	mortality
739	C	2	D.obscura	2.18877	D.obscura	1.49628	19	0	19	151	mortality
740	C	2	D.obscura	2.18877	D.obscura	1.49628	20	0	19	151	mortality
741	C	2	D.persimilis	1.98695	D.persimilis	1.49628	1	0	24	164	mortality
742	C	2	D.persimilis	1.98695	D.persimilis	1.49628	2	0	24	164	mortality
743	C	2	D.persimilis	1.98695	D.persimilis	1.49628	3	0	24	164	mortality
744	C	2	D.persimilis	1.98695	D.persimilis	1.49628	4	0	24	164	mortality
745	C	2	D.persimilis	1.98695	D.persimilis	1.49628	5	0	24	164	mortality
746	C	2	D.persimilis	1.98695	D.persimilis	1.49628	6	3	21	164	mortality
747	C	2	D.persimilis	1.98695	D.persimilis	1.49628	7	2	19	164	mortality
748	C	2	D.persimilis	1.98695	D.persimilis	1.49628	8	0	19	164	mortality
749	C	2	D.persimilis	1.98695	D.persimilis	1.49628	9	0	19	164	mortality
750	C	2	D.persimilis	1.98695	D.persimilis	1.49628	10	0	19	164	mortality
751	C	2	D.persimilis	1.98695	D.persimilis	1.49628	11	1	18	164	mortality
752	C	2	D.persimilis	1.98695	D.persimilis	1.49628	12	0	18	164	mortality
753	C	2	D.persimilis	1.98695	D.persimilis	1.49628	13	0	18	164	mortality
754	C	2	D.persimilis	1.98695	D.persimilis	1.49628	14	0	18	164	mortality
755	C	2	D.persimilis	1.98695	D.persimilis	1.49628	15	0	18	164	mortality
756	C	2	D.persimilis	1.98695	D.persimilis	1.49628	16	0	18	164	mortality
757	C	2	D.persimilis	1.98695	D.persimilis	1.49628	17	0	18	164	mortality
758	C	2	D.persimilis	1.98695	D.persimilis	1.49628	18	1	17	164	mortality
759	C	2	D.persimilis	1.98695	D.persimilis	1.49628	19	1	16	164	mortality
760	C	2	D.persimilis	1.98695	D.persimilis	1.49628	20	2	14	164	mortality
761	C	2	D.prosaltans	1.63479	D.prosaltans	2	1	0	21	172	mortality
762	C	2	D.prosaltans	1.63479	D.prosaltans	2	2	0	21	172	mortality
763	C	2	D.prosaltans	1.63479	D.prosaltans	2	3	0	21	172	mortality
764	C	2	D.prosaltans	1.63479	D.prosaltans	2	4	0	21	172	mortality
765	C	2	D.prosaltans	1.63479	D.prosaltans	2	5	0	21	172	mortality
766	C	2	D.prosaltans	1.63479	D.prosaltans	2	6	0	21	172	mortality
767	C	2	D.prosaltans	1.63479	D.prosaltans	2	7	0	21	172	mortality
768	C	2	D.prosaltans	1.63479	D.prosaltans	2	8	0	21	172	mortality
769	C	2	D.prosaltans	1.63479	D.prosaltans	2	9	0	21	172	mortality
770	C	2	D.prosaltans	1.63479	D.prosaltans	2	10	0	21	172	mortality
771	C	2	D.prosaltans	1.63479	D.prosaltans	2	11	0	21	172	mortality
772	C	2	D.prosaltans	1.63479	D.prosaltans	2	12	0	21	172	mortality
773	C	2	D.prosaltans	1.63479	D.prosaltans	2	13	0	21	172	mortality
774	C	2	D.prosaltans	1.63479	D.prosaltans	2	14	0	21	172	mortality
775	C	2	D.prosaltans	1.63479	D.prosaltans	2	15	0	21	172	mortality
776	C	2	D.prosaltans	1.63479	D.prosaltans	2	16	0	21	172	mortality
777	C	2	D.prosaltans	1.63479	D.prosaltans	2	17	1	20	172	mortality
778	C	2	D.prosaltans	1.63479	D.prosaltans	2	18	0	20	172	mortality
779	C	2	D.prosaltans	1.63479	D.prosaltans	2	19	0	20	172	mortality
780	C	2	D.prosaltans	1.63479	D.prosaltans	2	20	0	20	172	mortality
781	C	2	D.pseudoananassae	1.36268	D.pseudoananassae	1.17976	1	1	13	180	mortality
782	C	2	D.pseudoananassae	1.36268	D.pseudoananassae	1.17976	2	0	13	180	mortality
783	C	2	D.pseudoananassae	1.36268	D.pseudoananassae	1.17976	3	0	13	180	mortality
784	C	2	D.pseudoananassae	1.36268	D.pseudoananassae	1.17976	4	0	13	180	mortality
785	C	2	D.pseudoananassae	1.36268	D.pseudoananassae	1.17976	5	0	13	180	mortality
786	C	2	D.pseudoananassae	1.36268	D.pseudoananassae	1.17976	6	2	11	180	mortality
787	C	2	D.pseudoananassae	1.36268	D.pseudoananassae	1.17976	7	0	11	180	mortality
788	C	2	D.pseudoananassae	1.36268	D.pseudoananassae	1.17976	8	0	11	180	mortality
789	C	2	D.pseudoananassae	1.36268	D.pseudoananassae	1.17976	9	0	11	180	mortality
790	C	2	D.pseudoananassae	1.36268	D.pseudoananassae	1.17976	10	0	11	180	mortality
791	C	2	D.pseudoananassae	1.36268	D.pseudoananassae	1.17976	11	0	11	180	mortality
792	C	2	D.pseudoananassae	1.36268	D.pseudoananassae	1.17976	12	0	11	180	mortality
793	C	2	D.pseudoananassae	1.36268	D.pseudoananassae	1.17976	13	0	11	180	mortality
794	C	2	D.pseudoananassae	1.36268	D.pseudoananassae	1.17976	14	0	11	180	mortality
795	C	2	D.pseudoananassae	1.36268	D.pseudoananassae	1.17976	15	0	11	180	mortality
796	C	2	D.pseudoananassae	1.36268	D.pseudoananassae	1.17976	16	0	11	180	mortality
797	C	2	D.pseudoananassae	1.36268	D.pseudoananassae	1.17976	17	0	11	180	mortality
798	C	2	D.pseudoananassae	1.36268	D.pseudoananassae	1.17976	18	0	11	180	mortality
799	C	2	D.pseudoananassae	1.36268	D.pseudoananassae	1.17976	19	0	11	180	mortality
800	C	2	D.pseudoananassae	1.36268	D.pseudoananassae	1.17976	20	0	11	180	mortality
801	C	2	D.putrida	1.6391	D.putrida	2	1	0	24	192	mortality
802	C	2	D.putrida	1.6391	D.putrida	2	2	0	24	192	mortality
803	C	2	D.putrida	1.6391	D.putrida	2	3	1	23	192	mortality
804	C	2	D.putrida	1.6391	D.putrida	2	4	0	23	192	mortality
805	C	2	D.putrida	1.6391	D.putrida	2	5	0	23	192	mortality
806	C	2	D.putrida	1.6391	D.putrida	2	6	0	23	192	mortality
807	C	2	D.putrida	1.6391	D.putrida	2	7	0	23	192	mortality
808	C	2	D.putrida	1.6391	D.putrida	2	8	0	23	192	mortality
809	C	2	D.putrida	1.6391	D.putrida	2	9	2	21	192	mortality
810	C	2	D.putrida	1.6391	D.putrida	2	10	0	21	192	mortality
811	C	2	D.putrida	1.6391	D.putrida	2	11	0	21	192	mortality
812	C	2	D.putrida	1.6391	D.putrida	2	12	0	21	192	mortality
813	C	2	D.putrida	1.6391	D.putrida	2	13	0	21	192	mortality
814	C	2	D.putrida	1.6391	D.putrida	2	14	0	21	192	mortality
815	C	2	D.putrida	1.6391	D.putrida	2	15	0	21	192	mortality
816	C	2	D.putrida	1.6391	D.putrida	2	16	0	21	192	mortality
817	C	2	D.putrida	1.6391	D.putrida	2	17	0	21	192	mortality
818	C	2	D.putrida	1.6391	D.putrida	2	18	0	21	192	mortality
819	C	2	D.putrida	1.6391	D.putrida	2	19	0	21	192	mortality
820	C	2	D.putrida	1.6391	D.putrida	2	20	0	21	192	mortality
821	C	2	D.simulans	1.43672	D.simulans	0.193233	1	0	19	221	mortality
822	C	2	D.simulans	1.43672	D.simulans	0.193233	2	0	19	221	mortality
823	C	2	D.simulans	1.43672	D.simulans	0.193233	3	0	19	221	mortality
824	C	2	D.simulans	1.43672	D.simulans	0.193233	4	0	19	221	mortality
825	C	2	D.simulans	1.43672	D.simulans	0.193233	5	0	19	221	mortality
826	C	2	D.simulans	1.43672	D.simulans	0.193233	6	1	18	221	mortality
827	C	2	D.simulans	1.43672	D.simulans	0.193233	7	0	18	221	mortality
828	C	2	D.simulans	1.43672	D.simulans	0.193233	8	0	18	221	mortality
829	C	2	D.simulans	1.43672	D.simulans	0.193233	9	1	17	221	mortality
830	C	2	D.simulans	1.43672	D.simulans	0.193233	10	0	17	221	mortality
831	C	2	D.simulans	1.43672	D.simulans	0.193233	11	0	17	221	mortality
832	C	2	D.simulans	1.43672	D.simulans	0.193233	12	0	17	221	mortality
833	C	2	D.simulans	1.43672	D.simulans	0.193233	13	0	17	221	mortality
834	C	2	D.simulans	1.43672	D.simulans	0.193233	14	0	17	221	mortality
835	C	2	D.simulans	1.43672	D.simulans	0.193233	15	0	17	221	mortality
836	C	2	D.simulans	1.43672	D.simulans	0.193233	16	0	17	221	mortality
837	C	2	D.simulans	1.43672	D.simulans	0.193233	17	0	17	221	mortality
838	C	2	D.simulans	1.43672	D.simulans	0.193233	18	0	17	221	mortality
839	C	2	D.simulans	1.43672	D.simulans	0.193233	19	0	17	221	mortality
840	C	2	D.simulans	1.43672	D.simulans	0.193233	20	1	16	221	mortality
841	C	2	D.sturtevanti	1.7742	D.sturtevanti	2	1	0	9	273	mortality
842	C	2	D.sturtevanti	1.7742	D.sturtevanti	2	2	0	9	273	mortality
843	C	2	D.sturtevanti	1.7742	D.sturtevanti	2	3	0	9	273	mortality
844	C	2	D.sturtevanti	1.7742	D.sturtevanti	2	4	0	9	273	mortality
845	C	2	D.sturtevanti	1.7742	D.sturtevanti	2	5	0	9	273	mortality
846	C	2	D.sturtevanti	1.7742	D.sturtevanti	2	6	0	9	273	mortality
847	C	2	D.sturtevanti	1.7742	D.sturtevanti	2	7	0	9	273	mortality
848	C	2	D.sturtevanti	1.7742	D.sturtevanti	2	8	0	9	273	mortality
849	C	2	D.sturtevanti	1.7742	D.sturtevanti	2	9	0	9	273	mortality
850	C	2	D.sturtevanti	1.7742	D.sturtevanti	2	10	0	9	273	mortality
851	C	2	D.sturtevanti	1.7742	D.sturtevanti	2	11	0	9	273	mortality
852	C	2	D.sturtevanti	1.7742	D.sturtevanti	2	12	0	9	273	mortality
853	C	2	D.sturtevanti	1.7742	D.sturtevanti	2	13	0	9	273	mortality
854	C	2	D.sturtevanti	1.7742	D.sturtevanti	2	14	0	9	273	mortality
855	C	2	D.sturtevanti	1.7742	D.sturtevanti	2	15	0	9	273	mortality
856	C	2	D.sturtevanti	1.7742	D.sturtevanti	2	16	0	9	273	mortality
857	C	2	D.sturtevanti	1.7742	D.sturtevanti	2	17	0	9	273	mortality
858	C	2	D.sturtevanti	1.7742	D.sturtevanti	2	18	0	9	273	mortality
859	C	2	D.sturtevanti	1.7742	D.sturtevanti	2	19	0	9	273	mortality
860	C	2	D.sturtevanti	1.7742	D.sturtevanti	2	20	0	9	273	mortality
861	C	2	D.teissieri	1.46322	D.teissieri	0.381475	1	0	23	238	mortality
862	C	2	D.teissieri	1.46322	D.teissieri	0.381475	2	0	23	238	mortality
863	C	2	D.teissieri	1.46322	D.teissieri	0.381475	3	0	23	238	mortality
864	C	2	D.teissieri	1.46322	D.teissieri	0.381475	4	0	23	238	mortality
865	C	2	D.teissieri	1.46322	D.teissieri	0.381475	5	0	23	238	mortality
866	C	2	D.teissieri	1.46322	D.teissieri	0.381475	6	0	23	238	mortality
867	C	2	D.teissieri	1.46322	D.teissieri	0.381475	7	0	23	238	mortality
868	C	2	D.teissieri	1.46322	D.teissieri	0.381475	8	0	23	238	mortality
869	C	2	D.teissieri	1.46322	D.teissieri	0.381475	9	0	23	238	mortality
870	C	2	D.teissieri	1.46322	D.teissieri	0.381475	10	0	23	238	mortality
871	C	2	D.teissieri	1.46322	D.teissieri	0.381475	11	0	23	238	mortality
872	C	2	D.teissieri	1.46322	D.teissieri	0.381475	12	3	20	238	mortality
873	C	2	D.teissieri	1.46322	D.teissieri	0.381475	13	1	19	238	mortality
874	C	2	D.teissieri	1.46322	D.teissieri	0.381475	14	0	19	238	mortality
875	C	2	D.teissieri	1.46322	D.teissieri	0.381475	15	0	19	238	mortality
876	C	2	D.teissieri	1.46322	D.teissieri	0.381475	16	0	19	238	mortality
877	C	2	D.teissieri	1.46322	D.teissieri	0.381475	17	0	19	238	mortality
878	C	2	D.teissieri	1.46322	D.teissieri	0.381475	18	0	19	238	mortality
879	C	2	D.teissieri	1.46322	D.teissieri	0.381475	19	1	18	238	mortality
880	C	2	D.teissieri	1.46322	D.teissieri	0.381475	20	0	18	238	mortality
881	C	2	D.virilis	2.24939	D.virilis	2	1	0	25	256	mortality
882	C	2	D.virilis	2.24939	D.virilis	2	2	0	25	256	mortality
883	C	2	D.virilis	2.24939	D.virilis	2	3	0	25	256	mortality
884	C	2	D.virilis	2.24939	D.virilis	2	4	0	25	256	mortality
885	C	2	D.virilis	2.24939	D.virilis	2	5	0	25	256	mortality
886	C	2	D.virilis	2.24939	D.virilis	2	6	0	25	256	mortality
887	C	2	D.virilis	2.24939	D.virilis	2	7	0	25	256	mortality
888	C	2	D.virilis	2.24939	D.virilis	2	8	0	25	256	mortality
889	C	2	D.virilis	2.24939	D.virilis	2	9	0	25	256	mortality
890	C	2	D.virilis	2.24939	D.virilis	2	10	0	25	256	mortality
891	C	2	D.virilis	2.24939	D.virilis	2	11	0	25	256	mortality
892	C	2	D.virilis	2.24939	D.virilis	2	12	0	25	256	mortality
893	C	2	D.virilis	2.24939	D.virilis	2	13	0	25	256	mortality
894	C	2	D.virilis	2.24939	D.virilis	2	14	0	25	256	mortality
895	C	2	D.virilis	2.24939	D.virilis	2	15	0	25	256	mortality
896	C	2	D.virilis	2.24939	D.virilis	2	16	0	25	256	mortality
897	C	2	D.virilis	2.24939	D.virilis	2	17	0	25	256	mortality
898	C	2	D.virilis	2.24939	D.virilis	2	18	0	25	256	mortality
899	C	2	D.virilis	2.24939	D.virilis	2	19	2	23	256	mortality
900	C	2	D.virilis	2.24939	D.virilis	2	20	1	22	256	mortality
901	C	2	H.duncani	1.98557	H.duncani	2	1	0	11	71	mortality
902	C	2	H.duncani	1.98557	H.duncani	2	2	0	11	71	mortality
903	C	2	H.duncani	1.98557	H.duncani	2	3	0	11	71	mortality
904	C	2	H.duncani	1.98557	H.duncani	2	4	0	11	71	mortality
905	C	2	H.duncani	1.98557	H.duncani	2	5	0	11	71	mortality
906	C	2	H.duncani	1.98557	H.duncani	2	6	0	11	71	mortality
907	C	2	H.duncani	1.98557	H.duncani	2	7	0	11	71	mortality
908	C	2	H.duncani	1.98557	H.duncani	2	8	0	11	71	mortality
909	C	2	H.duncani	1.98557	H.duncani	2	9	0	11	71	mortality
910	C	2	H.duncani	1.98557	H.duncani	2	10	0	11	71	mortality
911	C	2	H.duncani	1.98557	H.duncani	2	11	0	11	71	mortality
912	C	2	H.duncani	1.98557	H.duncani	2	12	0	11	71	mortality
913	C	2	H.duncani	1.98557	H.duncani	2	13	0	11	71	mortality
914	C	2	H.duncani	1.98557	H.duncani	2	14	0	11	71	mortality
915	C	2	H.duncani	1.98557	H.duncani	2	15	0	11	71	mortality
916	C	2	H.duncani	1.98557	H.duncani	2	16	0	11	71	mortality
917	C	2	H.duncani	1.98557	H.duncani	2	17	0	11	71	mortality
918	C	2	H.duncani	1.98557	H.duncani	2	18	0	11	71	mortality
919	C	2	H.duncani	1.98557	H.duncani	2	19	0	11	71	mortality
920	C	2	H.duncani	1.98557	H.duncani	2	20	0	11	71	mortality
921	C	2	S.lebanonensis	1.89287	S.lebanonensis	2	1	0	26	200	mortality
922	C	2	S.lebanonensis	1.89287	S.lebanonensis	2	2	0	26	200	mortality
923	C	2	S.lebanonensis	1.89287	S.lebanonensis	2	3	0	26	200	mortality
924	C	2	S.lebanonensis	1.89287	S.lebanonensis	2	4	0	26	200	mortality
925	C	2	S.lebanonensis	1.89287	S.lebanonensis	2	5	0	26	200	mortality
926	C	2	S.lebanonensis	1.89287	S.lebanonensis	2	6	1	25	200	mortality
927	C	2	S.lebanonensis	1.89287	S.lebanonensis	2	7	0	25	200	mortality
928	C	2	S.lebanonensis	1.89287	S.lebanonensis	2	8	0	25	200	mortality
929	C	2	S.lebanonensis	1.89287	S.lebanonensis	2	9	0	25	200	mortality
930	C	2	S.lebanonensis	1.89287	S.lebanonensis	2	10	0	25	200	mortality
931	C	2	S.lebanonensis	1.89287	S.lebanonensis	2	11	0	25	200	mortality
932	C	2	S.lebanonensis	1.89287	S.lebanonensis	2	12	0	25	200	mortality
933	C	2	S.lebanonensis	1.89287	S.lebanonensis	2	13	0	25	200	mortality
934	C	2	S.lebanonensis	1.89287	S.lebanonensis	2	14	0	25	200	mortality
935	C	2	S.lebanonensis	1.89287	S.lebanonensis	2	15	0	25	200	mortality
936	C	2	S.lebanonensis	1.89287	S.lebanonensis	2	16	0	25	200	mortality
937	C	2	S.lebanonensis	1.89287	S.lebanonensis	2	17	0	25	200	mortality
938	C	2	S.lebanonensis	1.89287	S.lebanonensis	2	18	0	25	200	mortality
939	C	2	S.lebanonensis	1.89287	S.lebanonensis	2	19	0	25	200	mortality
940	C	2	S.lebanonensis	1.89287	S.lebanonensis	2	20	0	25	200	mortality
941	C	2	Z.tuberculatus	1.90354	Z.tuberculatus	2	1	0	23	263	mortality
942	C	2	Z.tuberculatus	1.90354	Z.tuberculatus	2	2	1	22	263	mortality
943	C	2	Z.tuberculatus	1.90354	Z.tuberculatus	2	3	0	22	263	mortality
944	C	2	Z.tuberculatus	1.90354	Z.tuberculatus	2	4	0	22	263	mortality
945	C	2	Z.tuberculatus	1.90354	Z.tuberculatus	2	5	0	22	263	mortality
946	C	2	Z.tuberculatus	1.90354	Z.tuberculatus	2	6	0	22	263	mortality
947	C	2	Z.tuberculatus	1.90354	Z.tuberculatus	2	7	0	22	263	mortality
948	C	2	Z.tuberculatus	1.90354	Z.tuberculatus	2	8	0	22	263	mortality
949	C	2	Z.tuberculatus	1.90354	Z.tuberculatus	2	9	0	22	263	mortality
950	C	2	Z.tuberculatus	1.90354	Z.tuberculatus	2	10	0	22	263	mortality
951	C	2	Z.tuberculatus	1.90354	Z.tuberculatus	2	11	0	22	263	mortality
952	C	2	Z.tuberculatus	1.90354	Z.tuberculatus	2	12	0	22	263	mortality
953	C	2	Z.tuberculatus	1.90354	Z.tuberculatus	2	13	0	22	263	mortality
954	C	2	Z.tuberculatus	1.90354	Z.tuberculatus	2	14	0	22	263	mortality
955	C	2	Z.tuberculatus	1.90354	Z.tuberculatus	2	15	0	22	263	mortality
956	C	2	Z.tuberculatus	1.90354	Z.tuberculatus	2	16	0	22	263	mortality
957	C	2	Z.tuberculatus	1.90354	Z.tuberculatus	2	17	0	22	263	mortality
958	C	2	Z.tuberculatus	1.90354	Z.tuberculatus	2	18	0	22	263	mortality
959	C	2	Z.tuberculatus	1.90354	Z.tuberculatus	2	19	0	22	263	mortality
960	C	2	Z.tuberculatus	1.90354	Z.tuberculatus	2	20	0	22	263	mortality
961	C	3	D.affinis	1.70621	D.affinis	1.49628	1	0	25	4	mortality
962	C	3	D.affinis	1.70621	D.affinis	1.49628	2	0	25	4	mortality
963	C	3	D.affinis	1.70621	D.affinis	1.49628	3	0	25	4	mortality
964	C	3	D.affinis	1.70621	D.affinis	1.49628	4	0	25	4	mortality
965	C	3	D.affinis	1.70621	D.affinis	1.49628	5	0	25	4	mortality
966	C	3	D.affinis	1.70621	D.affinis	1.49628	6	0	25	4	mortality
967	C	3	D.affinis	1.70621	D.affinis	1.49628	7	0	25	4	mortality
968	C	3	D.affinis	1.70621	D.affinis	1.49628	8	0	25	4	mortality
969	C	3	D.affinis	1.70621	D.affinis	1.49628	9	0	25	4	mortality
970	C	3	D.affinis	1.70621	D.affinis	1.49628	10	0	25	4	mortality
971	C	3	D.affinis	1.70621	D.affinis	1.49628	11	0	25	4	mortality
972	C	3	D.affinis	1.70621	D.affinis	1.49628	12	0	25	4	mortality
973	C	3	D.affinis	1.70621	D.affinis	1.49628	13	0	25	4	mortality
974	C	3	D.affinis	1.70621	D.affinis	1.49628	14	0	25	4	mortality
975	C	3	D.affinis	1.70621	D.affinis	1.49628	15	0	25	4	mortality
976	C	3	D.affinis	1.70621	D.affinis	1.49628	16	0	25	4	mortality
977	C	3	D.affinis	1.70621	D.affinis	1.49628	17	0	25	4	mortality
978	C	3	D.affinis	1.70621	D.affinis	1.49628	18	1	24	4	mortality
979	C	3	D.affinis	1.70621	D.affinis	1.49628	19	0	24	4	mortality
980	C	3	D.affinis	1.70621	D.affinis	1.49628	20	0	24	4	mortality
981	C	3	D.americana	2.47605	D.americana	2	1	0	21	10	mortality
982	C	3	D.americana	2.47605	D.americana	2	2	0	21	10	mortality
983	C	3	D.americana	2.47605	D.americana	2	3	0	21	10	mortality
984	C	3	D.americana	2.47605	D.americana	2	4	0	21	10	mortality
985	C	3	D.americana	2.47605	D.americana	2	5	0	21	10	mortality
986	C	3	D.americana	2.47605	D.americana	2	6	1	20	10	mortality
987	C	3	D.americana	2.47605	D.americana	2	7	0	20	10	mortality
988	C	3	D.americana	2.47605	D.americana	2	8	0	20	10	mortality
989	C	3	D.americana	2.47605	D.americana	2	9	0	20	10	mortality
990	C	3	D.americana	2.47605	D.americana	2	10	0	20	10	mortality
991	C	3	D.americana	2.47605	D.americana	2	11	0	20	10	mortality
992	C	3	D.americana	2.47605	D.americana	2	12	0	20	10	mortality
993	C	3	D.americana	2.47605	D.americana	2	13	0	20	10	mortality
994	C	3	D.americana	2.47605	D.americana	2	14	0	20	10	mortality
995	C	3	D.americana	2.47605	D.americana	2	15	1	19	10	mortality
996	C	3	D.americana	2.47605	D.americana	2	16	0	19	10	mortality
997	C	3	D.americana	2.47605	D.americana	2	17	0	19	10	mortality
998	C	3	D.americana	2.47605	D.americana	2	18	0	19	10	mortality
999	C	3	D.americana	2.47605	D.americana	2	19	0	19	10	mortality
1000	C	3	D.americana	2.47605	D.americana	2	20	0	19	10	mortality
1001	C	3	D.ananassae	1.56053	D.ananassae	1.17976	1	0	25	16	mortality
1002	C	3	D.ananassae	1.56053	D.ananassae	1.17976	2	0	25	16	mortality
1003	C	3	D.ananassae	1.56053	D.ananassae	1.17976	3	0	25	16	mortality
1004	C	3	D.ananassae	1.56053	D.ananassae	1.17976	4	0	25	16	mortality
1005	C	3	D.ananassae	1.56053	D.ananassae	1.17976	5	0	25	16	mortality
1006	C	3	D.ananassae	1.56053	D.ananassae	1.17976	6	0	25	16	mortality
1007	C	3	D.ananassae	1.56053	D.ananassae	1.17976	7	0	25	16	mortality
1008	C	3	D.ananassae	1.56053	D.ananassae	1.17976	8	0	25	16	mortality
1009	C	3	D.ananassae	1.56053	D.ananassae	1.17976	9	0	25	16	mortality
1010	C	3	D.ananassae	1.56053	D.ananassae	1.17976	10	0	25	16	mortality
1011	C	3	D.ananassae	1.56053	D.ananassae	1.17976	11	0	25	16	mortality
1012	C	3	D.ananassae	1.56053	D.ananassae	1.17976	12	0	25	16	mortality
1013	C	3	D.ananassae	1.56053	D.ananassae	1.17976	13	0	25	16	mortality
1014	C	3	D.ananassae	1.56053	D.ananassae	1.17976	14	0	25	16	mortality
1015	C	3	D.ananassae	1.56053	D.ananassae	1.17976	15	0	25	16	mortality
1016	C	3	D.ananassae	1.56053	D.ananassae	1.17976	16	0	25	16	mortality
1017	C	3	D.ananassae	1.56053	D.ananassae	1.17976	17	0	25	16	mortality
1018	C	3	D.ananassae	1.56053	D.ananassae	1.17976	18	0	25	16	mortality
1019	C	3	D.ananassae	1.56053	D.ananassae	1.17976	19	0	25	16	mortality
1020	C	3	D.ananassae	1.56053	D.ananassae	1.17976	20	0	25	16	mortality
1021	C	3	D.arizonae	1.58696	D.arizonae	2	1	0	23	19	mortality
1022	C	3	D.arizonae	1.58696	D.arizonae	2	2	0	23	19	mortality
1023	C	3	D.arizonae	1.58696	D.arizonae	2	3	0	23	19	mortality
1024	C	3	D.arizonae	1.58696	D.arizonae	2	4	0	23	19	mortality
1025	C	3	D.arizonae	1.58696	D.arizonae	2	5	2	21	19	mortality
1026	C	3	D.arizonae	1.58696	D.arizonae	2	6	0	21	19	mortality
1027	C	3	D.arizonae	1.58696	D.arizonae	2	7	1	20	19	mortality
1028	C	3	D.arizonae	1.58696	D.arizonae	2	8	0	20	19	mortality
1029	C	3	D.arizonae	1.58696	D.arizonae	2	9	0	20	19	mortality
1030	C	3	D.arizonae	1.58696	D.arizonae	2	10	0	20	19	mortality
1031	C	3	D.arizonae	1.58696	D.arizonae	2	11	0	20	19	mortality
1032	C	3	D.arizonae	1.58696	D.arizonae	2	12	0	20	19	mortality
1033	C	3	D.arizonae	1.58696	D.arizonae	2	13	0	20	19	mortality
1034	C	3	D.arizonae	1.58696	D.arizonae	2	14	0	20	19	mortality
1035	C	3	D.arizonae	1.58696	D.arizonae	2	15	0	20	19	mortality
1036	C	3	D.arizonae	1.58696	D.arizonae	2	16	0	20	19	mortality
1037	C	3	D.arizonae	1.58696	D.arizonae	2	17	0	20	19	mortality
1038	C	3	D.arizonae	1.58696	D.arizonae	2	18	0	20	19	mortality
1039	C	3	D.arizonae	1.58696	D.arizonae	2	19	1	19	19	mortality
1040	C	3	D.arizonae	1.58696	D.arizonae	2	20	0	19	19	mortality
1041	C	3	D.baimaii	1.56072	D.baimaii	1.01736	1	0	23	266	mortality
1042	C	3	D.baimaii	1.56072	D.baimaii	1.01736	2	0	23	266	mortality
1043	C	3	D.baimaii	1.56072	D.baimaii	1.01736	3	0	23	266	mortality
1044	C	3	D.baimaii	1.56072	D.baimaii	1.01736	4	0	23	266	mortality
1045	C	3	D.baimaii	1.56072	D.baimaii	1.01736	5	0	23	266	mortality
1046	C	3	D.baimaii	1.56072	D.baimaii	1.01736	6	0	23	266	mortality
1047	C	3	D.baimaii	1.56072	D.baimaii	1.01736	7	0	23	266	mortality
1048	C	3	D.baimaii	1.56072	D.baimaii	1.01736	8	0	23	266	mortality
1049	C	3	D.baimaii	1.56072	D.baimaii	1.01736	9	1	22	266	mortality
1050	C	3	D.baimaii	1.56072	D.baimaii	1.01736	10	1	21	266	mortality
1051	C	3	D.baimaii	1.56072	D.baimaii	1.01736	11	0	21	266	mortality
1052	C	3	D.baimaii	1.56072	D.baimaii	1.01736	12	0	21	266	mortality
1053	C	3	D.baimaii	1.56072	D.baimaii	1.01736	13	1	20	266	mortality
1054	C	3	D.baimaii	1.56072	D.baimaii	1.01736	14	0	20	266	mortality
1055	C	3	D.baimaii	1.56072	D.baimaii	1.01736	15	0	20	266	mortality
1056	C	3	D.baimaii	1.56072	D.baimaii	1.01736	16	0	20	266	mortality
1057	C	3	D.baimaii	1.56072	D.baimaii	1.01736	17	0	20	266	mortality
1058	C	3	D.baimaii	1.56072	D.baimaii	1.01736	18	0	20	266	mortality
1059	C	3	D.baimaii	1.56072	D.baimaii	1.01736	19	0	20	266	mortality
1060	C	3	D.baimaii	1.56072	D.baimaii	1.01736	20	1	19	266	mortality
1061	C	3	D.bifasciata	2.04674	D.bifasciata	1.49628	1	0	23	30	mortality
1062	C	3	D.bifasciata	2.04674	D.bifasciata	1.49628	2	0	23	30	mortality
1063	C	3	D.bifasciata	2.04674	D.bifasciata	1.49628	3	0	23	30	mortality
1064	C	3	D.bifasciata	2.04674	D.bifasciata	1.49628	4	0	23	30	mortality
1065	C	3	D.bifasciata	2.04674	D.bifasciata	1.49628	5	1	22	30	mortality
1066	C	3	D.bifasciata	2.04674	D.bifasciata	1.49628	6	0	22	30	mortality
1067	C	3	D.bifasciata	2.04674	D.bifasciata	1.49628	7	0	22	30	mortality
1068	C	3	D.bifasciata	2.04674	D.bifasciata	1.49628	8	0	22	30	mortality
1069	C	3	D.bifasciata	2.04674	D.bifasciata	1.49628	9	0	22	30	mortality
1070	C	3	D.bifasciata	2.04674	D.bifasciata	1.49628	10	0	22	30	mortality
1071	C	3	D.bifasciata	2.04674	D.bifasciata	1.49628	11	0	22	30	mortality
1072	C	3	D.bifasciata	2.04674	D.bifasciata	1.49628	12	0	22	30	mortality
1073	C	3	D.bifasciata	2.04674	D.bifasciata	1.49628	13	0	22	30	mortality
1074	C	3	D.bifasciata	2.04674	D.bifasciata	1.49628	14	0	22	30	mortality
1075	C	3	D.bifasciata	2.04674	D.bifasciata	1.49628	15	0	22	30	mortality
1076	C	3	D.bifasciata	2.04674	D.bifasciata	1.49628	16	0	22	30	mortality
1077	C	3	D.bifasciata	2.04674	D.bifasciata	1.49628	17	0	22	30	mortality
1078	C	3	D.bifasciata	2.04674	D.bifasciata	1.49628	18	0	22	30	mortality
1079	C	3	D.bifasciata	2.04674	D.bifasciata	1.49628	19	0	22	30	mortality
1080	C	3	D.bifasciata	2.04674	D.bifasciata	1.49628	20	0	22	30	mortality
1081	C	3	D.capricorni	1.90978	D.capricorni	2	1	0	23	42	mortality
1082	C	3	D.capricorni	1.90978	D.capricorni	2	2	0	23	42	mortality
1083	C	3	D.capricorni	1.90978	D.capricorni	2	3	1	22	42	mortality
1084	C	3	D.capricorni	1.90978	D.capricorni	2	4	0	22	42	mortality
1085	C	3	D.capricorni	1.90978	D.capricorni	2	5	0	22	42	mortality
1086	C	3	D.capricorni	1.90978	D.capricorni	2	6	0	22	42	mortality
1087	C	3	D.capricorni	1.90978	D.capricorni	2	7	0	22	42	mortality
1088	C	3	D.capricorni	1.90978	D.capricorni	2	8	0	22	42	mortality
1089	C	3	D.capricorni	1.90978	D.capricorni	2	9	0	22	42	mortality
1090	C	3	D.capricorni	1.90978	D.capricorni	2	10	0	22	42	mortality
1091	C	3	D.capricorni	1.90978	D.capricorni	2	11	0	22	42	mortality
1092	C	3	D.capricorni	1.90978	D.capricorni	2	12	1	21	42	mortality
1093	C	3	D.capricorni	1.90978	D.capricorni	2	13	0	21	42	mortality
1094	C	3	D.capricorni	1.90978	D.capricorni	2	14	0	21	42	mortality
1095	C	3	D.capricorni	1.90978	D.capricorni	2	15	0	21	42	mortality
1096	C	3	D.capricorni	1.90978	D.capricorni	2	16	0	21	42	mortality
1097	C	3	D.capricorni	1.90978	D.capricorni	2	17	0	21	42	mortality
1098	C	3	D.capricorni	1.90978	D.capricorni	2	18	0	21	42	mortality
1099	C	3	D.capricorni	1.90978	D.capricorni	2	19	0	21	42	mortality
1100	C	3	D.capricorni	1.90978	D.capricorni	2	20	0	21	42	mortality
1101	C	3	D.erecta	1.37602	D.erecta	0.381475	1	1	24	52	mortality
1102	C	3	D.erecta	1.37602	D.erecta	0.381475	2	0	24	52	mortality
1103	C	3	D.erecta	1.37602	D.erecta	0.381475	3	0	24	52	mortality
1104	C	3	D.erecta	1.37602	D.erecta	0.381475	4	0	24	52	mortality
1105	C	3	D.erecta	1.37602	D.erecta	0.381475	5	0	24	52	mortality
1106	C	3	D.erecta	1.37602	D.erecta	0.381475	6	0	24	52	mortality
1107	C	3	D.erecta	1.37602	D.erecta	0.381475	7	0	24	52	mortality
1108	C	3	D.erecta	1.37602	D.erecta	0.381475	8	0	24	52	mortality
1109	C	3	D.erecta	1.37602	D.erecta	0.381475	9	0	24	52	mortality
1110	C	3	D.erecta	1.37602	D.erecta	0.381475	10	0	24	52	mortality
1111	C	3	D.erecta	1.37602	D.erecta	0.381475	11	0	24	52	mortality
1112	C	3	D.erecta	1.37602	D.erecta	0.381475	12	0	24	52	mortality
1113	C	3	D.erecta	1.37602	D.erecta	0.381475	13	0	24	52	mortality
1114	C	3	D.erecta	1.37602	D.erecta	0.381475	14	0	24	52	mortality
1115	C	3	D.erecta	1.37602	D.erecta	0.381475	15	0	24	52	mortality
1116	C	3	D.erecta	1.37602	D.erecta	0.381475	16	0	24	52	mortality
1117	C	3	D.erecta	1.37602	D.erecta	0.381475	17	0	24	52	mortality
1118	C	3	D.erecta	1.37602	D.erecta	0.381475	18	0	24	52	mortality
1119	C	3	D.erecta	1.37602	D.erecta	0.381475	19	0	24	52	mortality
1120	C	3	D.erecta	1.37602	D.erecta	0.381475	20	0	24	52	mortality
1121	C	3	D.euronotus	2.01861	D.euronotus	2	1	1	11	55	mortality
1122	C	3	D.euronotus	2.01861	D.euronotus	2	2	0	11	55	mortality
1123	C	3	D.euronotus	2.01861	D.euronotus	2	3	0	11	55	mortality
1124	C	3	D.euronotus	2.01861	D.euronotus	2	4	0	11	55	mortality
1125	C	3	D.euronotus	2.01861	D.euronotus	2	5	0	11	55	mortality
1126	C	3	D.euronotus	2.01861	D.euronotus	2	6	0	11	55	mortality
1127	C	3	D.euronotus	2.01861	D.euronotus	2	7	0	11	55	mortality
1128	C	3	D.euronotus	2.01861	D.euronotus	2	8	0	11	55	mortality
1129	C	3	D.euronotus	2.01861	D.euronotus	2	9	0	11	55	mortality
1130	C	3	D.euronotus	2.01861	D.euronotus	2	10	0	11	55	mortality
1131	C	3	D.euronotus	2.01861	D.euronotus	2	11	0	11	55	mortality
1132	C	3	D.euronotus	2.01861	D.euronotus	2	12	0	11	55	mortality
1133	C	3	D.euronotus	2.01861	D.euronotus	2	13	0	11	55	mortality
1134	C	3	D.euronotus	2.01861	D.euronotus	2	14	0	11	55	mortality
1135	C	3	D.euronotus	2.01861	D.euronotus	2	15	0	11	55	mortality
1136	C	3	D.euronotus	2.01861	D.euronotus	2	16	0	11	55	mortality
1137	C	3	D.euronotus	2.01861	D.euronotus	2	17	0	11	55	mortality
1138	C	3	D.euronotus	2.01861	D.euronotus	2	18	0	11	55	mortality
1139	C	3	D.euronotus	2.01861	D.euronotus	2	19	1	10	55	mortality
1140	C	3	D.euronotus	2.01861	D.euronotus	2	20	0	10	55	mortality
1141	C	3	D.flavomontana	2.40907	D.flavomontana	2	1	1	23	64	mortality
1142	C	3	D.flavomontana	2.40907	D.flavomontana	2	2	1	22	64	mortality
1143	C	3	D.flavomontana	2.40907	D.flavomontana	2	3	0	22	64	mortality
1144	C	3	D.flavomontana	2.40907	D.flavomontana	2	4	1	21	64	mortality
1145	C	3	D.flavomontana	2.40907	D.flavomontana	2	5	0	21	64	mortality
1146	C	3	D.flavomontana	2.40907	D.flavomontana	2	6	1	20	64	mortality
1147	C	3	D.flavomontana	2.40907	D.flavomontana	2	7	0	20	64	mortality
1148	C	3	D.flavomontana	2.40907	D.flavomontana	2	8	1	19	64	mortality
1149	C	3	D.flavomontana	2.40907	D.flavomontana	2	9	0	19	64	mortality
1150	C	3	D.flavomontana	2.40907	D.flavomontana	2	10	0	19	64	mortality
1151	C	3	D.flavomontana	2.40907	D.flavomontana	2	11	0	19	64	mortality
1152	C	3	D.flavomontana	2.40907	D.flavomontana	2	12	0	19	64	mortality
1153	C	3	D.flavomontana	2.40907	D.flavomontana	2	13	0	19	64	mortality
1154	C	3	D.flavomontana	2.40907	D.flavomontana	2	14	0	19	64	mortality
1155	C	3	D.flavomontana	2.40907	D.flavomontana	2	15	1	18	64	mortality
1156	C	3	D.flavomontana	2.40907	D.flavomontana	2	16	0	18	64	mortality
1157	C	3	D.flavomontana	2.40907	D.flavomontana	2	17	0	18	64	mortality
1158	C	3	D.flavomontana	2.40907	D.flavomontana	2	18	0	18	64	mortality
1159	C	3	D.flavomontana	2.40907	D.flavomontana	2	19	1	17	64	mortality
1160	C	3	D.flavomontana	2.40907	D.flavomontana	2	20	0	17	64	mortality
1161	C	3	D.hydei	2.20988	D.hydei	2	1	0	14	76	mortality
1162	C	3	D.hydei	2.20988	D.hydei	2	2	0	14	76	mortality
1163	C	3	D.hydei	2.20988	D.hydei	2	3	0	14	76	mortality
1164	C	3	D.hydei	2.20988	D.hydei	2	4	0	14	76	mortality
1165	C	3	D.hydei	2.20988	D.hydei	2	5	0	14	76	mortality
1166	C	3	D.hydei	2.20988	D.hydei	2	6	0	14	76	mortality
1167	C	3	D.hydei	2.20988	D.hydei	2	7	0	14	76	mortality
1168	C	3	D.hydei	2.20988	D.hydei	2	8	0	14	76	mortality
1169	C	3	D.hydei	2.20988	D.hydei	2	9	0	14	76	mortality
1170	C	3	D.hydei	2.20988	D.hydei	2	10	0	14	76	mortality
1171	C	3	D.hydei	2.20988	D.hydei	2	11	0	14	76	mortality
1172	C	3	D.hydei	2.20988	D.hydei	2	12	0	14	76	mortality
1173	C	3	D.hydei	2.20988	D.hydei	2	13	0	14	76	mortality
1174	C	3	D.hydei	2.20988	D.hydei	2	14	0	14	76	mortality
1175	C	3	D.hydei	2.20988	D.hydei	2	15	0	14	76	mortality
1176	C	3	D.hydei	2.20988	D.hydei	2	16	0	14	76	mortality
1177	C	3	D.hydei	2.20988	D.hydei	2	17	0	14	76	mortality
1178	C	3	D.hydei	2.20988	D.hydei	2	18	0	14	76	mortality
1179	C	3	D.hydei	2.20988	D.hydei	2	19	0	14	76	mortality
1180	C	3	D.hydei	2.20988	D.hydei	2	20	0	14	76	mortality
1181	C	3	D.littoralis	2.60153	D.littoralis	2	1	0	25	96	mortality
1182	C	3	D.littoralis	2.60153	D.littoralis	2	2	1	24	96	mortality
1183	C	3	D.littoralis	2.60153	D.littoralis	2	3	2	22	96	mortality
1184	C	3	D.littoralis	2.60153	D.littoralis	2	4	0	22	96	mortality
1185	C	3	D.littoralis	2.60153	D.littoralis	2	5	0	22	96	mortality
1186	C	3	D.littoralis	2.60153	D.littoralis	2	6	0	22	96	mortality
1187	C	3	D.littoralis	2.60153	D.littoralis	2	7	0	22	96	mortality
1188	C	3	D.littoralis	2.60153	D.littoralis	2	8	0	22	96	mortality
1189	C	3	D.littoralis	2.60153	D.littoralis	2	9	0	22	96	mortality
1190	C	3	D.littoralis	2.60153	D.littoralis	2	10	0	22	96	mortality
1191	C	3	D.littoralis	2.60153	D.littoralis	2	11	0	22	96	mortality
1192	C	3	D.littoralis	2.60153	D.littoralis	2	12	0	22	96	mortality
1193	C	3	D.littoralis	2.60153	D.littoralis	2	13	0	22	96	mortality
1194	C	3	D.littoralis	2.60153	D.littoralis	2	14	0	22	96	mortality
1195	C	3	D.littoralis	2.60153	D.littoralis	2	15	0	22	96	mortality
1196	C	3	D.littoralis	2.60153	D.littoralis	2	16	1	21	96	mortality
1197	C	3	D.littoralis	2.60153	D.littoralis	2	17	0	21	96	mortality
1198	C	3	D.littoralis	2.60153	D.littoralis	2	18	0	21	96	mortality
1199	C	3	D.littoralis	2.60153	D.littoralis	2	19	2	19	96	mortality
1200	C	3	D.littoralis	2.60153	D.littoralis	2	20	3	16	96	mortality
1201	C	3	D.melanogaster	1.77414	D.melanogaster	0	1	0	20	111	mortality
1202	C	3	D.melanogaster	1.77414	D.melanogaster	0	2	0	20	111	mortality
1203	C	3	D.melanogaster	1.77414	D.melanogaster	0	3	0	20	111	mortality
1204	C	3	D.melanogaster	1.77414	D.melanogaster	0	4	0	20	111	mortality
1205	C	3	D.melanogaster	1.77414	D.melanogaster	0	5	0	20	111	mortality
1206	C	3	D.melanogaster	1.77414	D.melanogaster	0	6	0	20	111	mortality
1207	C	3	D.melanogaster	1.77414	D.melanogaster	0	7	0	20	111	mortality
1208	C	3	D.melanogaster	1.77414	D.melanogaster	0	8	0	20	111	mortality
1209	C	3	D.melanogaster	1.77414	D.melanogaster	0	9	0	20	111	mortality
1210	C	3	D.melanogaster	1.77414	D.melanogaster	0	10	0	20	111	mortality
1211	C	3	D.melanogaster	1.77414	D.melanogaster	0	11	0	20	111	mortality
1212	C	3	D.melanogaster	1.77414	D.melanogaster	0	12	0	20	111	mortality
1213	C	3	D.melanogaster	1.77414	D.melanogaster	0	13	0	20	111	mortality
1214	C	3	D.melanogaster	1.77414	D.melanogaster	0	14	1	19	111	mortality
1215	C	3	D.melanogaster	1.77414	D.melanogaster	0	15	0	19	111	mortality
1216	C	3	D.melanogaster	1.77414	D.melanogaster	0	16	0	19	111	mortality
1217	C	3	D.melanogaster	1.77414	D.melanogaster	0	17	0	19	111	mortality
1218	C	3	D.melanogaster	1.77414	D.melanogaster	0	18	0	19	111	mortality
1219	C	3	D.melanogaster	1.77414	D.melanogaster	0	19	0	19	111	mortality
1220	C	3	D.melanogaster	1.77414	D.melanogaster	0	20	0	19	111	mortality
1221	C	3	D.micromelanica	1.70629	D.micromelanica	2	1	0	23	116	mortality
1222	C	3	D.micromelanica	1.70629	D.micromelanica	2	2	0	23	116	mortality
1223	C	3	D.micromelanica	1.70629	D.micromelanica	2	3	0	23	116	mortality
1224	C	3	D.micromelanica	1.70629	D.micromelanica	2	4	0	23	116	mortality
1225	C	3	D.micromelanica	1.70629	D.micromelanica	2	5	0	23	116	mortality
1226	C	3	D.micromelanica	1.70629	D.micromelanica	2	6	0	23	116	mortality
1227	C	3	D.micromelanica	1.70629	D.micromelanica	2	7	0	23	116	mortality
1228	C	3	D.micromelanica	1.70629	D.micromelanica	2	8	0	23	116	mortality
1229	C	3	D.micromelanica	1.70629	D.micromelanica	2	9	0	23	116	mortality
1230	C	3	D.micromelanica	1.70629	D.micromelanica	2	10	0	23	116	mortality
1231	C	3	D.micromelanica	1.70629	D.micromelanica	2	11	0	23	116	mortality
1232	C	3	D.micromelanica	1.70629	D.micromelanica	2	12	0	23	116	mortality
1233	C	3	D.micromelanica	1.70629	D.micromelanica	2	13	0	23	116	mortality
1234	C	3	D.micromelanica	1.70629	D.micromelanica	2	14	0	23	116	mortality
1235	C	3	D.micromelanica	1.70629	D.micromelanica	2	15	0	23	116	mortality
1236	C	3	D.micromelanica	1.70629	D.micromelanica	2	16	0	23	116	mortality
1237	C	3	D.micromelanica	1.70629	D.micromelanica	2	17	0	23	116	mortality
1238	C	3	D.micromelanica	1.70629	D.micromelanica	2	18	0	23	116	mortality
1239	C	3	D.micromelanica	1.70629	D.micromelanica	2	19	0	23	116	mortality
1240	C	3	D.micromelanica	1.70629	D.micromelanica	2	20	0	23	116	mortality
1241	C	3	D.paramelanica	2.04018	D.paramelanica	2	1	0	22	159	mortality
1242	C	3	D.paramelanica	2.04018	D.paramelanica	2	2	1	21	159	mortality
1243	C	3	D.paramelanica	2.04018	D.paramelanica	2	3	0	21	159	mortality
1244	C	3	D.paramelanica	2.04018	D.paramelanica	2	4	0	21	159	mortality
1245	C	3	D.paramelanica	2.04018	D.paramelanica	2	5	0	21	159	mortality
1246	C	3	D.paramelanica	2.04018	D.paramelanica	2	6	1	20	159	mortality
1247	C	3	D.paramelanica	2.04018	D.paramelanica	2	7	0	20	159	mortality
1248	C	3	D.paramelanica	2.04018	D.paramelanica	2	8	0	20	159	mortality
1249	C	3	D.paramelanica	2.04018	D.paramelanica	2	9	0	20	159	mortality
1250	C	3	D.paramelanica	2.04018	D.paramelanica	2	10	0	20	159	mortality
1251	C	3	D.paramelanica	2.04018	D.paramelanica	2	11	0	20	159	mortality
1252	C	3	D.paramelanica	2.04018	D.paramelanica	2	12	0	20	159	mortality
1253	C	3	D.paramelanica	2.04018	D.paramelanica	2	13	0	20	159	mortality
1254	C	3	D.paramelanica	2.04018	D.paramelanica	2	14	0	20	159	mortality
1255	C	3	D.paramelanica	2.04018	D.paramelanica	2	15	0	20	159	mortality
1256	C	3	D.paramelanica	2.04018	D.paramelanica	2	16	0	20	159	mortality
1257	C	3	D.paramelanica	2.04018	D.paramelanica	2	17	0	20	159	mortality
1258	C	3	D.paramelanica	2.04018	D.paramelanica	2	18	0	20	159	mortality
1259	C	3	D.paramelanica	2.04018	D.paramelanica	2	19	0	20	159	mortality
1260	C	3	D.paramelanica	2.04018	D.paramelanica	2	20	0	20	159	mortality
1261	C	3	D.persimilis	1.98695	D.persimilis	1.49628	1	0	25	168	mortality
1262	C	3	D.persimilis	1.98695	D.persimilis	1.49628	2	0	25	168	mortality
1263	C	3	D.persimilis	1.98695	D.persimilis	1.49628	3	0	25	168	mortality
1264	C	3	D.persimilis	1.98695	D.persimilis	1.49628	4	0	25	168	mortality
1265	C	3	D.persimilis	1.98695	D.persimilis	1.49628	5	0	25	168	mortality
1266	C	3	D.persimilis	1.98695	D.persimilis	1.49628	6	1	24	168	mortality
1267	C	3	D.persimilis	1.98695	D.persimilis	1.49628	7	0	24	168	mortality
1268	C	3	D.persimilis	1.98695	D.persimilis	1.49628	8	0	24	168	mortality
1269	C	3	D.persimilis	1.98695	D.persimilis	1.49628	9	1	23	168	mortality
1270	C	3	D.persimilis	1.98695	D.persimilis	1.49628	10	0	23	168	mortality
1271	C	3	D.persimilis	1.98695	D.persimilis	1.49628	11	0	23	168	mortality
1272	C	3	D.persimilis	1.98695	D.persimilis	1.49628	12	0	23	168	mortality
1273	C	3	D.persimilis	1.98695	D.persimilis	1.49628	13	0	23	168	mortality
1274	C	3	D.persimilis	1.98695	D.persimilis	1.49628	14	0	23	168	mortality
1275	C	3	D.persimilis	1.98695	D.persimilis	1.49628	15	0	23	168	mortality
1276	C	3	D.persimilis	1.98695	D.persimilis	1.49628	16	0	23	168	mortality
1277	C	3	D.persimilis	1.98695	D.persimilis	1.49628	17	0	23	168	mortality
1278	C	3	D.persimilis	1.98695	D.persimilis	1.49628	18	1	22	168	mortality
1279	C	3	D.persimilis	1.98695	D.persimilis	1.49628	19	0	22	168	mortality
1280	C	3	D.persimilis	1.98695	D.persimilis	1.49628	20	2	20	168	mortality
1281	C	3	D.pseudoananassae	1.36268	D.pseudoananassae	1.17976	1	0	25	181	mortality
1282	C	3	D.pseudoananassae	1.36268	D.pseudoananassae	1.17976	2	0	25	181	mortality
1283	C	3	D.pseudoananassae	1.36268	D.pseudoananassae	1.17976	3	0	25	181	mortality
1284	C	3	D.pseudoananassae	1.36268	D.pseudoananassae	1.17976	4	1	24	181	mortality
1285	C	3	D.pseudoananassae	1.36268	D.pseudoananassae	1.17976	5	0	24	181	mortality
1286	C	3	D.pseudoananassae	1.36268	D.pseudoananassae	1.17976	6	1	23	181	mortality
1287	C	3	D.pseudoananassae	1.36268	D.pseudoananassae	1.17976	7	0	23	181	mortality
1288	C	3	D.pseudoananassae	1.36268	D.pseudoananassae	1.17976	8	0	23	181	mortality
1289	C	3	D.pseudoananassae	1.36268	D.pseudoananassae	1.17976	9	0	23	181	mortality
1290	C	3	D.pseudoananassae	1.36268	D.pseudoananassae	1.17976	10	0	23	181	mortality
1291	C	3	D.pseudoananassae	1.36268	D.pseudoananassae	1.17976	11	0	23	181	mortality
1292	C	3	D.pseudoananassae	1.36268	D.pseudoananassae	1.17976	12	1	22	181	mortality
1293	C	3	D.pseudoananassae	1.36268	D.pseudoananassae	1.17976	13	0	22	181	mortality
1294	C	3	D.pseudoananassae	1.36268	D.pseudoananassae	1.17976	14	0	22	181	mortality
1295	C	3	D.pseudoananassae	1.36268	D.pseudoananassae	1.17976	15	0	22	181	mortality
1296	C	3	D.pseudoananassae	1.36268	D.pseudoananassae	1.17976	16	0	22	181	mortality
1297	C	3	D.pseudoananassae	1.36268	D.pseudoananassae	1.17976	17	0	22	181	mortality
1298	C	3	D.pseudoananassae	1.36268	D.pseudoananassae	1.17976	18	0	22	181	mortality
1299	C	3	D.pseudoananassae	1.36268	D.pseudoananassae	1.17976	19	0	22	181	mortality
1300	C	3	D.pseudoananassae	1.36268	D.pseudoananassae	1.17976	20	0	22	181	mortality
1301	C	3	D.santomea	1.41899	D.santomea	0.381475	1	0	25	197	mortality
1302	C	3	D.santomea	1.41899	D.santomea	0.381475	2	0	25	197	mortality
1303	C	3	D.santomea	1.41899	D.santomea	0.381475	3	0	25	197	mortality
1304	C	3	D.santomea	1.41899	D.santomea	0.381475	4	0	25	197	mortality
1305	C	3	D.santomea	1.41899	D.santomea	0.381475	5	0	25	197	mortality
1306	C	3	D.santomea	1.41899	D.santomea	0.381475	6	0	25	197	mortality
1307	C	3	D.santomea	1.41899	D.santomea	0.381475	7	1	24	197	mortality
1308	C	3	D.santomea	1.41899	D.santomea	0.381475	8	0	24	197	mortality
1309	C	3	D.santomea	1.41899	D.santomea	0.381475	9	0	24	197	mortality
1310	C	3	D.santomea	1.41899	D.santomea	0.381475	10	0	24	197	mortality
1311	C	3	D.santomea	1.41899	D.santomea	0.381475	11	0	24	197	mortality
1312	C	3	D.santomea	1.41899	D.santomea	0.381475	12	0	24	197	mortality
1313	C	3	D.santomea	1.41899	D.santomea	0.381475	13	0	24	197	mortality
1314	C	3	D.santomea	1.41899	D.santomea	0.381475	14	0	24	197	mortality
1315	C	3	D.santomea	1.41899	D.santomea	0.381475	15	0	24	197	mortality
1316	C	3	D.santomea	1.41899	D.santomea	0.381475	16	1	23	197	mortality
1317	C	3	D.santomea	1.41899	D.santomea	0.381475	17	0	23	197	mortality
1318	C	3	D.santomea	1.41899	D.santomea	0.381475	18	0	23	197	mortality
1319	C	3	D.santomea	1.41899	D.santomea	0.381475	19	0	23	197	mortality
1320	C	3	D.santomea	1.41899	D.santomea	0.381475	20	0	23	197	mortality
1321	C	3	D.teissieri	1.46322	D.teissieri	0.381475	1	0	24	236	mortality
1322	C	3	D.teissieri	1.46322	D.teissieri	0.381475	2	0	24	236	mortality
1323	C	3	D.teissieri	1.46322	D.teissieri	0.381475	3	0	24	236	mortality
1324	C	3	D.teissieri	1.46322	D.teissieri	0.381475	4	0	24	236	mortality
1325	C	3	D.teissieri	1.46322	D.teissieri	0.381475	5	1	23	236	mortality
1326	C	3	D.teissieri	1.46322	D.teissieri	0.381475	6	0	23	236	mortality
1327	C	3	D.teissieri	1.46322	D.teissieri	0.381475	7	0	23	236	mortality
1328	C	3	D.teissieri	1.46322	D.teissieri	0.381475	8	1	22	236	mortality
1329	C	3	D.teissieri	1.46322	D.teissieri	0.381475	9	0	22	236	mortality
1330	C	3	D.teissieri	1.46322	D.teissieri	0.381475	10	1	21	236	mortality
1331	C	3	D.teissieri	1.46322	D.teissieri	0.381475	11	0	21	236	mortality
1332	C	3	D.teissieri	1.46322	D.teissieri	0.381475	12	0	21	236	mortality
1333	C	3	D.teissieri	1.46322	D.teissieri	0.381475	13	0	21	236	mortality
1334	C	3	D.teissieri	1.46322	D.teissieri	0.381475	14	0	21	236	mortality
1335	C	3	D.teissieri	1.46322	D.teissieri	0.381475	15	0	21	236	mortality
1336	C	3	D.teissieri	1.46322	D.teissieri	0.381475	16	1	20	236	mortality
1337	C	3	D.teissieri	1.46322	D.teissieri	0.381475	17	1	19	236	mortality
1338	C	3	D.teissieri	1.46322	D.teissieri	0.381475	18	0	19	236	mortality
1339	C	3	D.teissieri	1.46322	D.teissieri	0.381475	19	0	19	236	mortality
1340	C	3	D.teissieri	1.46322	D.teissieri	0.381475	20	0	19	236	mortality
1341	C	3	D.virilis	2.24939	D.virilis	2	1	0	24	254	mortality
1342	C	3	D.virilis	2.24939	D.virilis	2	2	0	24	254	mortality
1343	C	3	D.virilis	2.24939	D.virilis	2	3	0	24	254	mortality
1344	C	3	D.virilis	2.24939	D.virilis	2	4	0	24	254	mortality
1345	C	3	D.virilis	2.24939	D.virilis	2	5	0	24	254	mortality
1346	C	3	D.virilis	2.24939	D.virilis	2	6	1	23	254	mortality
1347	C	3	D.virilis	2.24939	D.virilis	2	7	0	23	254	mortality
1348	C	3	D.virilis	2.24939	D.virilis	2	8	0	23	254	mortality
1349	C	3	D.virilis	2.24939	D.virilis	2	9	0	23	254	mortality
1350	C	3	D.virilis	2.24939	D.virilis	2	10	0	23	254	mortality
1351	C	3	D.virilis	2.24939	D.virilis	2	11	0	23	254	mortality
1352	C	3	D.virilis	2.24939	D.virilis	2	12	0	23	254	mortality
1353	C	3	D.virilis	2.24939	D.virilis	2	13	0	23	254	mortality
1354	C	3	D.virilis	2.24939	D.virilis	2	14	0	23	254	mortality
1355	C	3	D.virilis	2.24939	D.virilis	2	15	0	23	254	mortality
1356	C	3	D.virilis	2.24939	D.virilis	2	16	1	22	254	mortality
1357	C	3	D.virilis	2.24939	D.virilis	2	17	0	22	254	mortality
1358	C	3	D.virilis	2.24939	D.virilis	2	18	0	22	254	mortality
1359	C	3	D.virilis	2.24939	D.virilis	2	19	0	22	254	mortality
1360	C	3	D.virilis	2.24939	D.virilis	2	20	0	22	254	mortality
1361	C	3	Z.tuberculatus	1.90354	Z.tuberculatus	2	1	0	20	261	mortality
1362	C	3	Z.tuberculatus	1.90354	Z.tuberculatus	2	2	0	20	261	mortality
1363	C	3	Z.tuberculatus	1.90354	Z.tuberculatus	2	3	0	20	261	mortality
1364	C	3	Z.tuberculatus	1.90354	Z.tuberculatus	2	4	0	20	261	mortality
1365	C	3	Z.tuberculatus	1.90354	Z.tuberculatus	2	5	0	20	261	mortality
1366	C	3	Z.tuberculatus	1.90354	Z.tuberculatus	2	6	0	20	261	mortality
1367	C	3	Z.tuberculatus	1.90354	Z.tuberculatus	2	7	0	20	261	mortality
1368	C	3	Z.tuberculatus	1.90354	Z.tuberculatus	2	8	0	20	261	mortality
1369	C	3	Z.tuberculatus	1.90354	Z.tuberculatus	2	9	0	20	261	mortality
1370	C	3	Z.tuberculatus	1.90354	Z.tuberculatus	2	10	0	20	261	mortality
1371	C	3	Z.tuberculatus	1.90354	Z.tuberculatus	2	11	0	20	261	mortality
1372	C	3	Z.tuberculatus	1.90354	Z.tuberculatus	2	12	0	20	261	mortality
1373	C	3	Z.tuberculatus	1.90354	Z.tuberculatus	2	13	0	20	261	mortality
1374	C	3	Z.tuberculatus	1.90354	Z.tuberculatus	2	14	0	20	261	mortality
1375	C	3	Z.tuberculatus	1.90354	Z.tuberculatus	2	15	0	20	261	mortality
1376	C	3	Z.tuberculatus	1.90354	Z.tuberculatus	2	16	0	20	261	mortality
1377	C	3	Z.tuberculatus	1.90354	Z.tuberculatus	2	17	0	20	261	mortality
1378	C	3	Z.tuberculatus	1.90354	Z.tuberculatus	2	18	0	20	261	mortality
1379	C	3	Z.tuberculatus	1.90354	Z.tuberculatus	2	19	0	20	261	mortality
1380	C	3	Z.tuberculatus	1.90354	Z.tuberculatus	2	20	0	20	261	mortality
1381	C	4	D.ambigua	2.00029	D.ambigua	1.49628	1	0	23	43	mortality
1382	C	4	D.ambigua	2.00029	D.ambigua	1.49628	2	0	23	43	mortality
1383	C	4	D.ambigua	2.00029	D.ambigua	1.49628	3	0	23	43	mortality
1384	C	4	D.ambigua	2.00029	D.ambigua	1.49628	4	0	23	43	mortality
1385	C	4	D.ambigua	2.00029	D.ambigua	1.49628	5	0	23	43	mortality
1386	C	4	D.ambigua	2.00029	D.ambigua	1.49628	6	0	23	43	mortality
1387	C	4	D.ambigua	2.00029	D.ambigua	1.49628	7	0	23	43	mortality
1388	C	4	D.ambigua	2.00029	D.ambigua	1.49628	8	0	23	43	mortality
1389	C	4	D.ambigua	2.00029	D.ambigua	1.49628	9	1	22	43	mortality
1390	C	4	D.ambigua	2.00029	D.ambigua	1.49628	10	2	20	43	mortality
1391	C	4	D.ambigua	2.00029	D.ambigua	1.49628	11	2	18	43	mortality
1392	C	4	D.ambigua	2.00029	D.ambigua	1.49628	12	0	18	43	mortality
1393	C	4	D.ambigua	2.00029	D.ambigua	1.49628	13	0	18	43	mortality
1394	C	4	D.ambigua	2.00029	D.ambigua	1.49628	14	0	18	43	mortality
1395	C	4	D.ambigua	2.00029	D.ambigua	1.49628	15	0	18	43	mortality
1396	C	4	D.ambigua	2.00029	D.ambigua	1.49628	16	0	18	43	mortality
1397	C	4	D.ambigua	2.00029	D.ambigua	1.49628	17	1	17	43	mortality
1398	C	4	D.ambigua	2.00029	D.ambigua	1.49628	18	0	17	43	mortality
1399	C	4	D.ambigua	2.00029	D.ambigua	1.49628	19	0	17	43	mortality
1400	C	4	D.ambigua	2.00029	D.ambigua	1.49628	20	1	16	43	mortality
1401	C	4	D.buzzatii	1.78885	D.buzzatii	2	1	1	24	35	mortality
1402	C	4	D.buzzatii	1.78885	D.buzzatii	2	2	0	24	35	mortality
1403	C	4	D.buzzatii	1.78885	D.buzzatii	2	3	1	23	35	mortality
1404	C	4	D.buzzatii	1.78885	D.buzzatii	2	4	0	23	35	mortality
1405	C	4	D.buzzatii	1.78885	D.buzzatii	2	5	0	23	35	mortality
1406	C	4	D.buzzatii	1.78885	D.buzzatii	2	6	0	23	35	mortality
1407	C	4	D.buzzatii	1.78885	D.buzzatii	2	7	0	23	35	mortality
1408	C	4	D.buzzatii	1.78885	D.buzzatii	2	8	1	22	35	mortality
1409	C	4	D.buzzatii	1.78885	D.buzzatii	2	9	0	22	35	mortality
1410	C	4	D.buzzatii	1.78885	D.buzzatii	2	10	0	22	35	mortality
1411	C	4	D.buzzatii	1.78885	D.buzzatii	2	11	0	22	35	mortality
1412	C	4	D.buzzatii	1.78885	D.buzzatii	2	12	0	22	35	mortality
1413	C	4	D.buzzatii	1.78885	D.buzzatii	2	13	1	21	35	mortality
1414	C	4	D.buzzatii	1.78885	D.buzzatii	2	14	0	21	35	mortality
1415	C	4	D.buzzatii	1.78885	D.buzzatii	2	15	0	21	35	mortality
1416	C	4	D.buzzatii	1.78885	D.buzzatii	2	16	0	21	35	mortality
1417	C	4	D.buzzatii	1.78885	D.buzzatii	2	17	0	21	35	mortality
1418	C	4	D.buzzatii	1.78885	D.buzzatii	2	18	0	21	35	mortality
1419	C	4	D.buzzatii	1.78885	D.buzzatii	2	19	0	21	35	mortality
1420	C	4	D.buzzatii	1.78885	D.buzzatii	2	20	0	21	35	mortality
1421	C	4	D.immigrans	2.30011	D.immigrans	2	1	0	18	82	mortality
1422	C	4	D.immigrans	2.30011	D.immigrans	2	2	1	17	82	mortality
1423	C	4	D.immigrans	2.30011	D.immigrans	2	3	0	17	82	mortality
1424	C	4	D.immigrans	2.30011	D.immigrans	2	4	0	17	82	mortality
1425	C	4	D.immigrans	2.30011	D.immigrans	2	5	0	17	82	mortality
1426	C	4	D.immigrans	2.30011	D.immigrans	2	6	1	16	82	mortality
1427	C	4	D.immigrans	2.30011	D.immigrans	2	7	0	16	82	mortality
1428	C	4	D.immigrans	2.30011	D.immigrans	2	8	0	16	82	mortality
1429	C	4	D.immigrans	2.30011	D.immigrans	2	9	0	16	82	mortality
1430	C	4	D.immigrans	2.30011	D.immigrans	2	10	0	16	82	mortality
1431	C	4	D.immigrans	2.30011	D.immigrans	2	11	0	16	82	mortality
1432	C	4	D.immigrans	2.30011	D.immigrans	2	12	0	16	82	mortality
1433	C	4	D.immigrans	2.30011	D.immigrans	2	13	0	16	82	mortality
1434	C	4	D.immigrans	2.30011	D.immigrans	2	14	0	16	82	mortality
1435	C	4	D.immigrans	2.30011	D.immigrans	2	15	0	16	82	mortality
1436	C	4	D.immigrans	2.30011	D.immigrans	2	16	0	16	82	mortality
1437	C	4	D.immigrans	2.30011	D.immigrans	2	17	0	16	82	mortality
1438	C	4	D.immigrans	2.30011	D.immigrans	2	18	0	16	82	mortality
1439	C	4	D.immigrans	2.30011	D.immigrans	2	19	0	16	82	mortality
1440	C	4	D.immigrans	2.30011	D.immigrans	2	20	0	16	82	mortality
1441	C	4	D.lacicola	2.45283	D.lacicola	2	1	1	22	85	mortality
1442	C	4	D.lacicola	2.45283	D.lacicola	2	2	0	22	85	mortality
1443	C	4	D.lacicola	2.45283	D.lacicola	2	3	1	21	85	mortality
1444	C	4	D.lacicola	2.45283	D.lacicola	2	4	1	20	85	mortality
1445	C	4	D.lacicola	2.45283	D.lacicola	2	5	0	20	85	mortality
1446	C	4	D.lacicola	2.45283	D.lacicola	2	6	0	20	85	mortality
1447	C	4	D.lacicola	2.45283	D.lacicola	2	7	0	20	85	mortality
1448	C	4	D.lacicola	2.45283	D.lacicola	2	8	0	20	85	mortality
1449	C	4	D.lacicola	2.45283	D.lacicola	2	9	0	20	85	mortality
1450	C	4	D.lacicola	2.45283	D.lacicola	2	10	0	20	85	mortality
1451	C	4	D.lacicola	2.45283	D.lacicola	2	11	0	20	85	mortality
1452	C	4	D.lacicola	2.45283	D.lacicola	2	12	0	20	85	mortality
1453	C	4	D.lacicola	2.45283	D.lacicola	2	13	0	20	85	mortality
1454	C	4	D.lacicola	2.45283	D.lacicola	2	14	0	20	85	mortality
1455	C	4	D.lacicola	2.45283	D.lacicola	2	15	0	20	85	mortality
1456	C	4	D.lacicola	2.45283	D.lacicola	2	16	0	20	85	mortality
1457	C	4	D.lacicola	2.45283	D.lacicola	2	17	0	20	85	mortality
1458	C	4	D.lacicola	2.45283	D.lacicola	2	18	0	20	85	mortality
1459	C	4	D.lacicola	2.45283	D.lacicola	2	19	0	20	85	mortality
1460	C	4	D.lacicola	2.45283	D.lacicola	2	20	1	19	85	mortality
1461	C	4	D.lummei	2.42414	D.lummei	2	1	0	25	98	mortality
1462	C	4	D.lummei	2.42414	D.lummei	2	2	1	24	98	mortality
1463	C	4	D.lummei	2.42414	D.lummei	2	3	0	24	98	mortality
1464	C	4	D.lummei	2.42414	D.lummei	2	4	0	24	98	mortality
1465	C	4	D.lummei	2.42414	D.lummei	2	5	0	24	98	mortality
1466	C	4	D.lummei	2.42414	D.lummei	2	6	0	24	98	mortality
1467	C	4	D.lummei	2.42414	D.lummei	2	7	1	23	98	mortality
1468	C	4	D.lummei	2.42414	D.lummei	2	8	0	23	98	mortality
1469	C	4	D.lummei	2.42414	D.lummei	2	9	0	23	98	mortality
1470	C	4	D.lummei	2.42414	D.lummei	2	10	0	23	98	mortality
1471	C	4	D.lummei	2.42414	D.lummei	2	11	0	23	98	mortality
1472	C	4	D.lummei	2.42414	D.lummei	2	12	0	23	98	mortality
1473	C	4	D.lummei	2.42414	D.lummei	2	13	0	23	98	mortality
1474	C	4	D.lummei	2.42414	D.lummei	2	14	1	22	98	mortality
1475	C	4	D.lummei	2.42414	D.lummei	2	15	2	20	98	mortality
1476	C	4	D.lummei	2.42414	D.lummei	2	16	0	20	98	mortality
1477	C	4	D.lummei	2.42414	D.lummei	2	17	0	20	98	mortality
1478	C	4	D.lummei	2.42414	D.lummei	2	18	0	20	98	mortality
1479	C	4	D.lummei	2.42414	D.lummei	2	19	0	20	98	mortality
1480	C	4	D.lummei	2.42414	D.lummei	2	20	0	20	98	mortality
1481	C	4	D.nebulosa	1.8255	D.nebulosa	2	1	0	23	136	mortality
1482	C	4	D.nebulosa	1.8255	D.nebulosa	2	2	0	23	136	mortality
1483	C	4	D.nebulosa	1.8255	D.nebulosa	2	3	0	23	136	mortality
1484	C	4	D.nebulosa	1.8255	D.nebulosa	2	4	0	23	136	mortality
1485	C	4	D.nebulosa	1.8255	D.nebulosa	2	5	0	23	136	mortality
1486	C	4	D.nebulosa	1.8255	D.nebulosa	2	6	0	23	136	mortality
1487	C	4	D.nebulosa	1.8255	D.nebulosa	2	7	0	23	136	mortality
1488	C	4	D.nebulosa	1.8255	D.nebulosa	2	8	0	23	136	mortality
1489	C	4	D.nebulosa	1.8255	D.nebulosa	2	9	0	23	136	mortality
1490	C	4	D.nebulosa	1.8255	D.nebulosa	2	10	0	23	136	mortality
1491	C	4	D.nebulosa	1.8255	D.nebulosa	2	11	0	23	136	mortality
1492	C	4	D.nebulosa	1.8255	D.nebulosa	2	12	0	23	136	mortality
1493	C	4	D.nebulosa	1.8255	D.nebulosa	2	13	1	22	136	mortality
1494	C	4	D.nebulosa	1.8255	D.nebulosa	2	14	1	21	136	mortality
1495	C	4	D.nebulosa	1.8255	D.nebulosa	2	15	1	20	136	mortality
1496	C	4	D.nebulosa	1.8255	D.nebulosa	2	16	0	20	136	mortality
1497	C	4	D.nebulosa	1.8255	D.nebulosa	2	17	2	18	136	mortality
1498	C	4	D.nebulosa	1.8255	D.nebulosa	2	18	1	17	136	mortality
1499	C	4	D.nebulosa	1.8255	D.nebulosa	2	19	0	17	136	mortality
1500	C	4	D.nebulosa	1.8255	D.nebulosa	2	20	0	17	136	mortality
1501	C	4	D.novamexicana	2.43515	D.novamexicana	2	1	0	25	143	mortality
1502	C	4	D.novamexicana	2.43515	D.novamexicana	2	2	0	25	143	mortality
1503	C	4	D.novamexicana	2.43515	D.novamexicana	2	3	1	24	143	mortality
1504	C	4	D.novamexicana	2.43515	D.novamexicana	2	4	0	24	143	mortality
1505	C	4	D.novamexicana	2.43515	D.novamexicana	2	5	0	24	143	mortality
1506	C	4	D.novamexicana	2.43515	D.novamexicana	2	6	0	24	143	mortality
1507	C	4	D.novamexicana	2.43515	D.novamexicana	2	7	0	24	143	mortality
1508	C	4	D.novamexicana	2.43515	D.novamexicana	2	8	0	24	143	mortality
1509	C	4	D.novamexicana	2.43515	D.novamexicana	2	9	0	24	143	mortality
1510	C	4	D.novamexicana	2.43515	D.novamexicana	2	10	0	24	143	mortality
1511	C	4	D.novamexicana	2.43515	D.novamexicana	2	11	0	24	143	mortality
1512	C	4	D.novamexicana	2.43515	D.novamexicana	2	12	0	24	143	mortality
1513	C	4	D.novamexicana	2.43515	D.novamexicana	2	13	0	24	143	mortality
1514	C	4	D.novamexicana	2.43515	D.novamexicana	2	14	1	23	143	mortality
1515	C	4	D.novamexicana	2.43515	D.novamexicana	2	15	0	23	143	mortality
1516	C	4	D.novamexicana	2.43515	D.novamexicana	2	16	0	23	143	mortality
1517	C	4	D.novamexicana	2.43515	D.novamexicana	2	17	1	22	143	mortality
1518	C	4	D.novamexicana	2.43515	D.novamexicana	2	18	0	22	143	mortality
1519	C	4	D.novamexicana	2.43515	D.novamexicana	2	19	0	22	143	mortality
1520	C	4	D.novamexicana	2.43515	D.novamexicana	2	20	0	22	143	mortality
1521	C	4	D.obscura	2.18877	D.obscura	1.49628	1	0	20	147	mortality
1522	C	4	D.obscura	2.18877	D.obscura	1.49628	2	0	20	147	mortality
1523	C	4	D.obscura	2.18877	D.obscura	1.49628	3	0	20	147	mortality
1524	C	4	D.obscura	2.18877	D.obscura	1.49628	4	0	20	147	mortality
1525	C	4	D.obscura	2.18877	D.obscura	1.49628	5	0	20	147	mortality
1526	C	4	D.obscura	2.18877	D.obscura	1.49628	6	0	20	147	mortality
1527	C	4	D.obscura	2.18877	D.obscura	1.49628	7	0	20	147	mortality
1528	C	4	D.obscura	2.18877	D.obscura	1.49628	8	0	20	147	mortality
1529	C	4	D.obscura	2.18877	D.obscura	1.49628	9	0	20	147	mortality
1530	C	4	D.obscura	2.18877	D.obscura	1.49628	10	0	20	147	mortality
1531	C	4	D.obscura	2.18877	D.obscura	1.49628	11	0	20	147	mortality
1532	C	4	D.obscura	2.18877	D.obscura	1.49628	12	0	20	147	mortality
1533	C	4	D.obscura	2.18877	D.obscura	1.49628	13	1	19	147	mortality
1534	C	4	D.obscura	2.18877	D.obscura	1.49628	14	0	19	147	mortality
1535	C	4	D.obscura	2.18877	D.obscura	1.49628	15	0	19	147	mortality
1536	C	4	D.obscura	2.18877	D.obscura	1.49628	16	0	19	147	mortality
1537	C	4	D.obscura	2.18877	D.obscura	1.49628	17	0	19	147	mortality
1538	C	4	D.obscura	2.18877	D.obscura	1.49628	18	0	19	147	mortality
1539	C	4	D.obscura	2.18877	D.obscura	1.49628	19	0	19	147	mortality
1540	C	4	D.obscura	2.18877	D.obscura	1.49628	20	0	19	147	mortality
1541	C	4	D.prosaltans	1.63479	D.prosaltans	2	1	0	14	171	mortality
1542	C	4	D.prosaltans	1.63479	D.prosaltans	2	2	0	14	171	mortality
1543	C	4	D.prosaltans	1.63479	D.prosaltans	2	3	0	14	171	mortality
1544	C	4	D.prosaltans	1.63479	D.prosaltans	2	4	0	14	171	mortality
1545	C	4	D.prosaltans	1.63479	D.prosaltans	2	5	0	14	171	mortality
1546	C	4	D.prosaltans	1.63479	D.prosaltans	2	6	0	14	171	mortality
1547	C	4	D.prosaltans	1.63479	D.prosaltans	2	7	0	14	171	mortality
1548	C	4	D.prosaltans	1.63479	D.prosaltans	2	8	0	14	171	mortality
1549	C	4	D.prosaltans	1.63479	D.prosaltans	2	9	0	14	171	mortality
1550	C	4	D.prosaltans	1.63479	D.prosaltans	2	10	0	14	171	mortality
1551	C	4	D.prosaltans	1.63479	D.prosaltans	2	11	0	14	171	mortality
1552	C	4	D.prosaltans	1.63479	D.prosaltans	2	12	0	14	171	mortality
1553	C	4	D.prosaltans	1.63479	D.prosaltans	2	13	0	14	171	mortality
1554	C	4	D.prosaltans	1.63479	D.prosaltans	2	14	0	14	171	mortality
1555	C	4	D.prosaltans	1.63479	D.prosaltans	2	15	0	14	171	mortality
1556	C	4	D.prosaltans	1.63479	D.prosaltans	2	16	0	14	171	mortality
1557	C	4	D.prosaltans	1.63479	D.prosaltans	2	17	0	14	171	mortality
1558	C	4	D.prosaltans	1.63479	D.prosaltans	2	18	0	14	171	mortality
1559	C	4	D.prosaltans	1.63479	D.prosaltans	2	19	0	14	171	mortality
1560	C	4	D.prosaltans	1.63479	D.prosaltans	2	20	0	14	171	mortality
1561	C	4	D.pseudoobscura	1.86278	D.pseudoobscura	1.49628	1	0	25	186	mortality
1562	C	4	D.pseudoobscura	1.86278	D.pseudoobscura	1.49628	2	0	25	186	mortality
1563	C	4	D.pseudoobscura	1.86278	D.pseudoobscura	1.49628	3	0	25	186	mortality
1564	C	4	D.pseudoobscura	1.86278	D.pseudoobscura	1.49628	4	0	25	186	mortality
1565	C	4	D.pseudoobscura	1.86278	D.pseudoobscura	1.49628	5	0	25	186	mortality
1566	C	4	D.pseudoobscura	1.86278	D.pseudoobscura	1.49628	6	1	24	186	mortality
1567	C	4	D.pseudoobscura	1.86278	D.pseudoobscura	1.49628	7	0	24	186	mortality
1568	C	4	D.pseudoobscura	1.86278	D.pseudoobscura	1.49628	8	0	24	186	mortality
1569	C	4	D.pseudoobscura	1.86278	D.pseudoobscura	1.49628	9	0	24	186	mortality
1570	C	4	D.pseudoobscura	1.86278	D.pseudoobscura	1.49628	10	0	24	186	mortality
1571	C	4	D.pseudoobscura	1.86278	D.pseudoobscura	1.49628	11	0	24	186	mortality
1572	C	4	D.pseudoobscura	1.86278	D.pseudoobscura	1.49628	12	1	23	186	mortality
1573	C	4	D.pseudoobscura	1.86278	D.pseudoobscura	1.49628	13	0	23	186	mortality
1574	C	4	D.pseudoobscura	1.86278	D.pseudoobscura	1.49628	14	0	23	186	mortality
1575	C	4	D.pseudoobscura	1.86278	D.pseudoobscura	1.49628	15	0	23	186	mortality
1576	C	4	D.pseudoobscura	1.86278	D.pseudoobscura	1.49628	16	0	23	186	mortality
1577	C	4	D.pseudoobscura	1.86278	D.pseudoobscura	1.49628	17	1	22	186	mortality
1578	C	4	D.pseudoobscura	1.86278	D.pseudoobscura	1.49628	18	1	21	186	mortality
1579	C	4	D.pseudoobscura	1.86278	D.pseudoobscura	1.49628	19	0	21	186	mortality
1580	C	4	D.pseudoobscura	1.86278	D.pseudoobscura	1.49628	20	0	21	186	mortality
1581	C	4	D.putrida	1.6391	D.putrida	2	1	0	25	189	mortality
1582	C	4	D.putrida	1.6391	D.putrida	2	2	0	25	189	mortality
1583	C	4	D.putrida	1.6391	D.putrida	2	3	0	25	189	mortality
1584	C	4	D.putrida	1.6391	D.putrida	2	4	0	25	189	mortality
1585	C	4	D.putrida	1.6391	D.putrida	2	5	0	25	189	mortality
1586	C	4	D.putrida	1.6391	D.putrida	2	6	1	24	189	mortality
1587	C	4	D.putrida	1.6391	D.putrida	2	7	0	24	189	mortality
1588	C	4	D.putrida	1.6391	D.putrida	2	8	0	24	189	mortality
1589	C	4	D.putrida	1.6391	D.putrida	2	9	1	23	189	mortality
1590	C	4	D.putrida	1.6391	D.putrida	2	10	0	23	189	mortality
1591	C	4	D.putrida	1.6391	D.putrida	2	11	1	22	189	mortality
1592	C	4	D.putrida	1.6391	D.putrida	2	12	0	22	189	mortality
1593	C	4	D.putrida	1.6391	D.putrida	2	13	0	22	189	mortality
1594	C	4	D.putrida	1.6391	D.putrida	2	14	0	22	189	mortality
1595	C	4	D.putrida	1.6391	D.putrida	2	15	0	22	189	mortality
1596	C	4	D.putrida	1.6391	D.putrida	2	16	0	22	189	mortality
1597	C	4	D.putrida	1.6391	D.putrida	2	17	0	22	189	mortality
1598	C	4	D.putrida	1.6391	D.putrida	2	18	0	22	189	mortality
1599	C	4	D.putrida	1.6391	D.putrida	2	19	0	22	189	mortality
1600	C	4	D.putrida	1.6391	D.putrida	2	20	0	22	189	mortality
1601	C	4	D.sechellia	1.4528	D.sechellia	0.193233	1	0	22	215	mortality
1602	C	4	D.sechellia	1.4528	D.sechellia	0.193233	2	0	22	215	mortality
1603	C	4	D.sechellia	1.4528	D.sechellia	0.193233	3	0	22	215	mortality
1604	C	4	D.sechellia	1.4528	D.sechellia	0.193233	4	0	22	215	mortality
1605	C	4	D.sechellia	1.4528	D.sechellia	0.193233	5	0	22	215	mortality
1606	C	4	D.sechellia	1.4528	D.sechellia	0.193233	6	0	22	215	mortality
1607	C	4	D.sechellia	1.4528	D.sechellia	0.193233	7	0	22	215	mortality
1608	C	4	D.sechellia	1.4528	D.sechellia	0.193233	8	0	22	215	mortality
1609	C	4	D.sechellia	1.4528	D.sechellia	0.193233	9	0	22	215	mortality
1610	C	4	D.sechellia	1.4528	D.sechellia	0.193233	10	0	22	215	mortality
1611	C	4	D.sechellia	1.4528	D.sechellia	0.193233	11	0	22	215	mortality
1612	C	4	D.sechellia	1.4528	D.sechellia	0.193233	12	0	22	215	mortality
1613	C	4	D.sechellia	1.4528	D.sechellia	0.193233	13	0	22	215	mortality
1614	C	4	D.sechellia	1.4528	D.sechellia	0.193233	14	0	22	215	mortality
1615	C	4	D.sechellia	1.4528	D.sechellia	0.193233	15	0	22	215	mortality
1616	C	4	D.sechellia	1.4528	D.sechellia	0.193233	16	0	22	215	mortality
1617	C	4	D.sechellia	1.4528	D.sechellia	0.193233	17	0	22	215	mortality
1618	C	4	D.sechellia	1.4528	D.sechellia	0.193233	18	0	22	215	mortality
1619	C	4	D.sechellia	1.4528	D.sechellia	0.193233	19	0	22	215	mortality
1620	C	4	D.sechellia	1.4528	D.sechellia	0.193233	20	0	22	215	mortality
1621	C	4	D.simulans	1.43672	D.simulans	0.193233	1	0	25	222	mortality
1622	C	4	D.simulans	1.43672	D.simulans	0.193233	2	0	25	222	mortality
1623	C	4	D.simulans	1.43672	D.simulans	0.193233	3	1	24	222	mortality
1624	C	4	D.simulans	1.43672	D.simulans	0.193233	4	0	24	222	mortality
1625	C	4	D.simulans	1.43672	D.simulans	0.193233	5	0	24	222	mortality
1626	C	4	D.simulans	1.43672	D.simulans	0.193233	6	0	24	222	mortality
1627	C	4	D.simulans	1.43672	D.simulans	0.193233	7	0	24	222	mortality
1628	C	4	D.simulans	1.43672	D.simulans	0.193233	8	0	24	222	mortality
1629	C	4	D.simulans	1.43672	D.simulans	0.193233	9	1	23	222	mortality
1630	C	4	D.simulans	1.43672	D.simulans	0.193233	10	0	23	222	mortality
1631	C	4	D.simulans	1.43672	D.simulans	0.193233	11	1	22	222	mortality
1632	C	4	D.simulans	1.43672	D.simulans	0.193233	12	0	22	222	mortality
1633	C	4	D.simulans	1.43672	D.simulans	0.193233	13	0	22	222	mortality
1634	C	4	D.simulans	1.43672	D.simulans	0.193233	14	0	22	222	mortality
1635	C	4	D.simulans	1.43672	D.simulans	0.193233	15	0	22	222	mortality
1636	C	4	D.simulans	1.43672	D.simulans	0.193233	16	0	22	222	mortality
1637	C	4	D.simulans	1.43672	D.simulans	0.193233	17	1	21	222	mortality
1638	C	4	D.simulans	1.43672	D.simulans	0.193233	18	0	21	222	mortality
1639	C	4	D.simulans	1.43672	D.simulans	0.193233	19	0	21	222	mortality
1640	C	4	D.simulans	1.43672	D.simulans	0.193233	20	1	20	222	mortality
1641	C	4	D.subobscura	1.96864	D.subobscura	1.49628	1	0	25	226	mortality
1642	C	4	D.subobscura	1.96864	D.subobscura	1.49628	2	0	25	226	mortality
1643	C	4	D.subobscura	1.96864	D.subobscura	1.49628	3	1	24	226	mortality
1644	C	4	D.subobscura	1.96864	D.subobscura	1.49628	4	0	24	226	mortality
1645	C	4	D.subobscura	1.96864	D.subobscura	1.49628	5	0	24	226	mortality
1646	C	4	D.subobscura	1.96864	D.subobscura	1.49628	6	0	24	226	mortality
1647	C	4	D.subobscura	1.96864	D.subobscura	1.49628	7	0	24	226	mortality
1648	C	4	D.subobscura	1.96864	D.subobscura	1.49628	8	0	24	226	mortality
1649	C	4	D.subobscura	1.96864	D.subobscura	1.49628	9	0	24	226	mortality
1650	C	4	D.subobscura	1.96864	D.subobscura	1.49628	10	0	24	226	mortality
1651	C	4	D.subobscura	1.96864	D.subobscura	1.49628	11	0	24	226	mortality
1652	C	4	D.subobscura	1.96864	D.subobscura	1.49628	12	0	24	226	mortality
1653	C	4	D.subobscura	1.96864	D.subobscura	1.49628	13	0	24	226	mortality
1654	C	4	D.subobscura	1.96864	D.subobscura	1.49628	14	0	24	226	mortality
1655	C	4	D.subobscura	1.96864	D.subobscura	1.49628	15	1	23	226	mortality
1656	C	4	D.subobscura	1.96864	D.subobscura	1.49628	16	0	23	226	mortality
1657	C	4	D.subobscura	1.96864	D.subobscura	1.49628	17	0	23	226	mortality
1658	C	4	D.subobscura	1.96864	D.subobscura	1.49628	18	0	23	226	mortality
1659	C	4	D.subobscura	1.96864	D.subobscura	1.49628	19	0	23	226	mortality
1660	C	4	D.subobscura	1.96864	D.subobscura	1.49628	20	0	23	226	mortality
1661	C	4	D.takahashii	1.44027	D.takahashii	0.609608	1	0	22	232	mortality
1662	C	4	D.takahashii	1.44027	D.takahashii	0.609608	2	0	22	232	mortality
1663	C	4	D.takahashii	1.44027	D.takahashii	0.609608	3	0	22	232	mortality
1664	C	4	D.takahashii	1.44027	D.takahashii	0.609608	4	0	22	232	mortality
1665	C	4	D.takahashii	1.44027	D.takahashii	0.609608	5	0	22	232	mortality
1666	C	4	D.takahashii	1.44027	D.takahashii	0.609608	6	0	22	232	mortality
1667	C	4	D.takahashii	1.44027	D.takahashii	0.609608	7	2	20	232	mortality
1668	C	4	D.takahashii	1.44027	D.takahashii	0.609608	8	0	20	232	mortality
1669	C	4	D.takahashii	1.44027	D.takahashii	0.609608	9	0	20	232	mortality
1670	C	4	D.takahashii	1.44027	D.takahashii	0.609608	10	0	20	232	mortality
1671	C	4	D.takahashii	1.44027	D.takahashii	0.609608	11	0	20	232	mortality
1672	C	4	D.takahashii	1.44027	D.takahashii	0.609608	12	0	20	232	mortality
1673	C	4	D.takahashii	1.44027	D.takahashii	0.609608	13	1	19	232	mortality
1674	C	4	D.takahashii	1.44027	D.takahashii	0.609608	14	0	19	232	mortality
1675	C	4	D.takahashii	1.44027	D.takahashii	0.609608	15	0	19	232	mortality
1676	C	4	D.takahashii	1.44027	D.takahashii	0.609608	16	0	19	232	mortality
1677	C	4	D.takahashii	1.44027	D.takahashii	0.609608	17	0	19	232	mortality
1678	C	4	D.takahashii	1.44027	D.takahashii	0.609608	18	2	17	232	mortality
1679	C	4	D.takahashii	1.44027	D.takahashii	0.609608	19	1	16	232	mortality
1680	C	4	D.takahashii	1.44027	D.takahashii	0.609608	20	0	16	232	mortality
1681	C	4	D.tristis	2.13917	D.tristis	1.49628	1	0	18	241	mortality
1682	C	4	D.tristis	2.13917	D.tristis	1.49628	2	2	16	241	mortality
1683	C	4	D.tristis	2.13917	D.tristis	1.49628	3	0	16	241	mortality
1684	C	4	D.tristis	2.13917	D.tristis	1.49628	4	1	15	241	mortality
1685	C	4	D.tristis	2.13917	D.tristis	1.49628	5	0	15	241	mortality
1686	C	4	D.tristis	2.13917	D.tristis	1.49628	6	0	15	241	mortality
1687	C	4	D.tristis	2.13917	D.tristis	1.49628	7	0	15	241	mortality
1688	C	4	D.tristis	2.13917	D.tristis	1.49628	8	0	15	241	mortality
1689	C	4	D.tristis	2.13917	D.tristis	1.49628	9	1	14	241	mortality
1690	C	4	D.tristis	2.13917	D.tristis	1.49628	10	0	14	241	mortality
1691	C	4	D.tristis	2.13917	D.tristis	1.49628	11	0	14	241	mortality
1692	C	4	D.tristis	2.13917	D.tristis	1.49628	12	0	14	241	mortality
1693	C	4	D.tristis	2.13917	D.tristis	1.49628	13	0	14	241	mortality
1694	C	4	D.tristis	2.13917	D.tristis	1.49628	14	0	14	241	mortality
1695	C	4	D.tristis	2.13917	D.tristis	1.49628	15	0	14	241	mortality
1696	C	4	D.tristis	2.13917	D.tristis	1.49628	16	0	14	241	mortality
1697	C	4	D.tristis	2.13917	D.tristis	1.49628	17	0	14	241	mortality
1698	C	4	D.tristis	2.13917	D.tristis	1.49628	18	0	14	241	mortality
1699	C	4	D.tristis	2.13917	D.tristis	1.49628	19	0	14	241	mortality
1700	C	4	D.tristis	2.13917	D.tristis	1.49628	20	0	14	241	mortality
1701	C	4	D.tropicalis	1.54005	D.tropicalis	2	1	0	24	252	mortality
1702	C	4	D.tropicalis	1.54005	D.tropicalis	2	2	0	24	252	mortality
1703	C	4	D.tropicalis	1.54005	D.tropicalis	2	3	0	24	252	mortality
1704	C	4	D.tropicalis	1.54005	D.tropicalis	2	4	0	24	252	mortality
1705	C	4	D.tropicalis	1.54005	D.tropicalis	2	5	0	24	252	mortality
1706	C	4	D.tropicalis	1.54005	D.tropicalis	2	6	0	24	252	mortality
1707	C	4	D.tropicalis	1.54005	D.tropicalis	2	7	0	24	252	mortality
1708	C	4	D.tropicalis	1.54005	D.tropicalis	2	8	0	24	252	mortality
1709	C	4	D.tropicalis	1.54005	D.tropicalis	2	9	0	24	252	mortality
1710	C	4	D.tropicalis	1.54005	D.tropicalis	2	10	0	24	252	mortality
1711	C	4	D.tropicalis	1.54005	D.tropicalis	2	11	0	24	252	mortality
1712	C	4	D.tropicalis	1.54005	D.tropicalis	2	12	0	24	252	mortality
1713	C	4	D.tropicalis	1.54005	D.tropicalis	2	13	0	24	252	mortality
1714	C	4	D.tropicalis	1.54005	D.tropicalis	2	14	0	24	252	mortality
1715	C	4	D.tropicalis	1.54005	D.tropicalis	2	15	0	24	252	mortality
1716	C	4	D.tropicalis	1.54005	D.tropicalis	2	16	0	24	252	mortality
1717	C	4	D.tropicalis	1.54005	D.tropicalis	2	17	0	24	252	mortality
1718	C	4	D.tropicalis	1.54005	D.tropicalis	2	18	1	23	252	mortality
1719	C	4	D.tropicalis	1.54005	D.tropicalis	2	19	0	23	252	mortality
1720	C	4	D.tropicalis	1.54005	D.tropicalis	2	20	0	23	252	mortality
1721	C	4	H.duncani	1.98557	H.duncani	2	1	0	22	68	mortality
1722	C	4	H.duncani	1.98557	H.duncani	2	2	0	22	68	mortality
1723	C	4	H.duncani	1.98557	H.duncani	2	3	0	22	68	mortality
1724	C	4	H.duncani	1.98557	H.duncani	2	4	0	22	68	mortality
1725	C	4	H.duncani	1.98557	H.duncani	2	5	0	22	68	mortality
1726	C	4	H.duncani	1.98557	H.duncani	2	6	0	22	68	mortality
1727	C	4	H.duncani	1.98557	H.duncani	2	7	0	22	68	mortality
1728	C	4	H.duncani	1.98557	H.duncani	2	8	0	22	68	mortality
1729	C	4	H.duncani	1.98557	H.duncani	2	9	0	22	68	mortality
1730	C	4	H.duncani	1.98557	H.duncani	2	10	0	22	68	mortality
1731	C	4	H.duncani	1.98557	H.duncani	2	11	0	22	68	mortality
1732	C	4	H.duncani	1.98557	H.duncani	2	12	0	22	68	mortality
1733	C	4	H.duncani	1.98557	H.duncani	2	13	0	22	68	mortality
1734	C	4	H.duncani	1.98557	H.duncani	2	14	0	22	68	mortality
1735	C	4	H.duncani	1.98557	H.duncani	2	15	0	22	68	mortality
1736	C	4	H.duncani	1.98557	H.duncani	2	16	0	22	68	mortality
1737	C	4	H.duncani	1.98557	H.duncani	2	17	0	22	68	mortality
1738	C	4	H.duncani	1.98557	H.duncani	2	18	0	22	68	mortality
1739	C	4	H.duncani	1.98557	H.duncani	2	19	0	22	68	mortality
1740	C	4	H.duncani	1.98557	H.duncani	2	20	0	22	68	mortality
1741	C	4	S.lebanonensis	1.89287	S.lebanonensis	2	1	0	24	201	mortality
1742	C	4	S.lebanonensis	1.89287	S.lebanonensis	2	2	0	24	201	mortality
1743	C	4	S.lebanonensis	1.89287	S.lebanonensis	2	3	0	24	201	mortality
1744	C	4	S.lebanonensis	1.89287	S.lebanonensis	2	4	0	24	201	mortality
1745	C	4	S.lebanonensis	1.89287	S.lebanonensis	2	5	0	24	201	mortality
1746	C	4	S.lebanonensis	1.89287	S.lebanonensis	2	6	0	24	201	mortality
1747	C	4	S.lebanonensis	1.89287	S.lebanonensis	2	7	0	24	201	mortality
1748	C	4	S.lebanonensis	1.89287	S.lebanonensis	2	8	0	24	201	mortality
1749	C	4	S.lebanonensis	1.89287	S.lebanonensis	2	9	0	24	201	mortality
1750	C	4	S.lebanonensis	1.89287	S.lebanonensis	2	10	0	24	201	mortality
1751	C	4	S.lebanonensis	1.89287	S.lebanonensis	2	11	0	24	201	mortality
1752	C	4	S.lebanonensis	1.89287	S.lebanonensis	2	12	0	24	201	mortality
1753	C	4	S.lebanonensis	1.89287	S.lebanonensis	2	13	0	24	201	mortality
1754	C	4	S.lebanonensis	1.89287	S.lebanonensis	2	14	0	24	201	mortality
1755	C	4	S.lebanonensis	1.89287	S.lebanonensis	2	15	0	24	201	mortality
1756	C	4	S.lebanonensis	1.89287	S.lebanonensis	2	16	1	23	201	mortality
1757	C	4	S.lebanonensis	1.89287	S.lebanonensis	2	17	0	23	201	mortality
1758	C	4	S.lebanonensis	1.89287	S.lebanonensis	2	18	0	23	201	mortality
1759	C	4	S.lebanonensis	1.89287	S.lebanonensis	2	19	0	23	201	mortality
1760	C	4	S.lebanonensis	1.89287	S.lebanonensis	2	20	0	23	201	mortality
1761	C	4	S.pattersoni	1.90549	S.pattersoni	2	1	0	23	207	mortality
1762	C	4	S.pattersoni	1.90549	S.pattersoni	2	2	0	23	207	mortality
1763	C	4	S.pattersoni	1.90549	S.pattersoni	2	3	0	23	207	mortality
1764	C	4	S.pattersoni	1.90549	S.pattersoni	2	4	0	23	207	mortality
1765	C	4	S.pattersoni	1.90549	S.pattersoni	2	5	0	23	207	mortality
1766	C	4	S.pattersoni	1.90549	S.pattersoni	2	6	0	23	207	mortality
1767	C	4	S.pattersoni	1.90549	S.pattersoni	2	7	0	23	207	mortality
1768	C	4	S.pattersoni	1.90549	S.pattersoni	2	8	0	23	207	mortality
1769	C	4	S.pattersoni	1.90549	S.pattersoni	2	9	0	23	207	mortality
1770	C	4	S.pattersoni	1.90549	S.pattersoni	2	10	0	23	207	mortality
1771	C	4	S.pattersoni	1.90549	S.pattersoni	2	11	0	23	207	mortality
1772	C	4	S.pattersoni	1.90549	S.pattersoni	2	12	0	23	207	mortality
1773	C	4	S.pattersoni	1.90549	S.pattersoni	2	13	0	23	207	mortality
1774	C	4	S.pattersoni	1.90549	S.pattersoni	2	14	0	23	207	mortality
1775	C	4	S.pattersoni	1.90549	S.pattersoni	2	15	0	23	207	mortality
1776	C	4	S.pattersoni	1.90549	S.pattersoni	2	16	0	23	207	mortality
1777	C	4	S.pattersoni	1.90549	S.pattersoni	2	17	0	23	207	mortality
1778	C	4	S.pattersoni	1.90549	S.pattersoni	2	18	0	23	207	mortality
1779	C	4	S.pattersoni	1.90549	S.pattersoni	2	19	0	23	207	mortality
1780	C	4	S.pattersoni	1.90549	S.pattersoni	2	20	0	23	207	mortality
1781	C	5	D.affinis	1.70621	D.affinis	1.49628	1	1	22	3	mortality
1782	C	5	D.affinis	1.70621	D.affinis	1.49628	2	0	22	3	mortality
1783	C	5	D.affinis	1.70621	D.affinis	1.49628	3	0	22	3	mortality
1784	C	5	D.affinis	1.70621	D.affinis	1.49628	4	0	22	3	mortality
1785	C	5	D.affinis	1.70621	D.affinis	1.49628	5	0	22	3	mortality
1786	C	5	D.affinis	1.70621	D.affinis	1.49628	6	0	22	3	mortality
1787	C	5	D.affinis	1.70621	D.affinis	1.49628	7	0	22	3	mortality
1788	C	5	D.affinis	1.70621	D.affinis	1.49628	8	0	22	3	mortality
1789	C	5	D.affinis	1.70621	D.affinis	1.49628	9	0	22	3	mortality
1790	C	5	D.affinis	1.70621	D.affinis	1.49628	10	0	22	3	mortality
1791	C	5	D.affinis	1.70621	D.affinis	1.49628	11	0	22	3	mortality
1792	C	5	D.affinis	1.70621	D.affinis	1.49628	12	1	21	3	mortality
1793	C	5	D.affinis	1.70621	D.affinis	1.49628	13	0	21	3	mortality
1794	C	5	D.affinis	1.70621	D.affinis	1.49628	14	0	21	3	mortality
1795	C	5	D.affinis	1.70621	D.affinis	1.49628	15	0	21	3	mortality
1796	C	5	D.affinis	1.70621	D.affinis	1.49628	16	0	21	3	mortality
1797	C	5	D.affinis	1.70621	D.affinis	1.49628	17	0	21	3	mortality
1798	C	5	D.affinis	1.70621	D.affinis	1.49628	18	0	21	3	mortality
1799	C	5	D.affinis	1.70621	D.affinis	1.49628	19	0	21	3	mortality
1800	C	5	D.affinis	1.70621	D.affinis	1.49628	20	0	21	3	mortality
1801	C	5	D.arizonae	1.58696	D.arizonae	2	1	0	24	21	mortality
1802	C	5	D.arizonae	1.58696	D.arizonae	2	2	0	24	21	mortality
1803	C	5	D.arizonae	1.58696	D.arizonae	2	3	0	24	21	mortality
1804	C	5	D.arizonae	1.58696	D.arizonae	2	4	0	24	21	mortality
1805	C	5	D.arizonae	1.58696	D.arizonae	2	5	0	24	21	mortality
1806	C	5	D.arizonae	1.58696	D.arizonae	2	6	1	23	21	mortality
1807	C	5	D.arizonae	1.58696	D.arizonae	2	7	0	23	21	mortality
1808	C	5	D.arizonae	1.58696	D.arizonae	2	8	0	23	21	mortality
1809	C	5	D.arizonae	1.58696	D.arizonae	2	9	0	23	21	mortality
1810	C	5	D.arizonae	1.58696	D.arizonae	2	10	0	23	21	mortality
1811	C	5	D.arizonae	1.58696	D.arizonae	2	11	0	23	21	mortality
1812	C	5	D.arizonae	1.58696	D.arizonae	2	12	0	23	21	mortality
1813	C	5	D.arizonae	1.58696	D.arizonae	2	13	0	23	21	mortality
1814	C	5	D.arizonae	1.58696	D.arizonae	2	14	0	23	21	mortality
1815	C	5	D.arizonae	1.58696	D.arizonae	2	15	0	23	21	mortality
1816	C	5	D.arizonae	1.58696	D.arizonae	2	16	0	23	21	mortality
1817	C	5	D.arizonae	1.58696	D.arizonae	2	17	0	23	21	mortality
1818	C	5	D.arizonae	1.58696	D.arizonae	2	18	0	23	21	mortality
1819	C	5	D.arizonae	1.58696	D.arizonae	2	19	0	23	21	mortality
1820	C	5	D.arizonae	1.58696	D.arizonae	2	20	0	23	21	mortality
1821	C	5	D.baimaii	1.56072	D.baimaii	1.01736	1	0	23	267	mortality
1822	C	5	D.baimaii	1.56072	D.baimaii	1.01736	2	0	23	267	mortality
1823	C	5	D.baimaii	1.56072	D.baimaii	1.01736	3	0	23	267	mortality
1824	C	5	D.baimaii	1.56072	D.baimaii	1.01736	4	0	23	267	mortality
1825	C	5	D.baimaii	1.56072	D.baimaii	1.01736	5	0	23	267	mortality
1826	C	5	D.baimaii	1.56072	D.baimaii	1.01736	6	0	23	267	mortality
1827	C	5	D.baimaii	1.56072	D.baimaii	1.01736	7	0	23	267	mortality
1828	C	5	D.baimaii	1.56072	D.baimaii	1.01736	8	0	23	267	mortality
1829	C	5	D.baimaii	1.56072	D.baimaii	1.01736	9	0	23	267	mortality
1830	C	5	D.baimaii	1.56072	D.baimaii	1.01736	10	0	23	267	mortality
1831	C	5	D.baimaii	1.56072	D.baimaii	1.01736	11	0	23	267	mortality
1832	C	5	D.baimaii	1.56072	D.baimaii	1.01736	12	0	23	267	mortality
1833	C	5	D.baimaii	1.56072	D.baimaii	1.01736	13	0	23	267	mortality
1834	C	5	D.baimaii	1.56072	D.baimaii	1.01736	14	0	23	267	mortality
1835	C	5	D.baimaii	1.56072	D.baimaii	1.01736	15	0	23	267	mortality
1836	C	5	D.baimaii	1.56072	D.baimaii	1.01736	16	0	23	267	mortality
1837	C	5	D.baimaii	1.56072	D.baimaii	1.01736	17	0	23	267	mortality
1838	C	5	D.baimaii	1.56072	D.baimaii	1.01736	18	0	23	267	mortality
1839	C	5	D.baimaii	1.56072	D.baimaii	1.01736	19	0	23	267	mortality
1840	C	5	D.baimaii	1.56072	D.baimaii	1.01736	20	0	23	267	mortality
1841	C	5	D.bifasciata	2.04674	D.bifasciata	1.49628	1	0	24	29	mortality
1842	C	5	D.bifasciata	2.04674	D.bifasciata	1.49628	2	0	24	29	mortality
1843	C	5	D.bifasciata	2.04674	D.bifasciata	1.49628	3	0	24	29	mortality
1844	C	5	D.bifasciata	2.04674	D.bifasciata	1.49628	4	0	24	29	mortality
1845	C	5	D.bifasciata	2.04674	D.bifasciata	1.49628	5	0	24	29	mortality
1846	C	5	D.bifasciata	2.04674	D.bifasciata	1.49628	6	0	24	29	mortality
1847	C	5	D.bifasciata	2.04674	D.bifasciata	1.49628	7	0	24	29	mortality
1848	C	5	D.bifasciata	2.04674	D.bifasciata	1.49628	8	0	24	29	mortality
1849	C	5	D.bifasciata	2.04674	D.bifasciata	1.49628	9	0	24	29	mortality
1850	C	5	D.bifasciata	2.04674	D.bifasciata	1.49628	10	0	24	29	mortality
1851	C	5	D.bifasciata	2.04674	D.bifasciata	1.49628	11	0	24	29	mortality
1852	C	5	D.bifasciata	2.04674	D.bifasciata	1.49628	12	0	24	29	mortality
1853	C	5	D.bifasciata	2.04674	D.bifasciata	1.49628	13	0	24	29	mortality
1854	C	5	D.bifasciata	2.04674	D.bifasciata	1.49628	14	0	24	29	mortality
1855	C	5	D.bifasciata	2.04674	D.bifasciata	1.49628	15	0	24	29	mortality
1856	C	5	D.bifasciata	2.04674	D.bifasciata	1.49628	16	0	24	29	mortality
1857	C	5	D.bifasciata	2.04674	D.bifasciata	1.49628	17	0	24	29	mortality
1858	C	5	D.bifasciata	2.04674	D.bifasciata	1.49628	18	1	23	29	mortality
1859	C	5	D.bifasciata	2.04674	D.bifasciata	1.49628	19	0	23	29	mortality
1860	C	5	D.bifasciata	2.04674	D.bifasciata	1.49628	20	0	23	29	mortality
1861	C	5	D.immigrans	2.30011	D.immigrans	2	1	1	21	84	mortality
1862	C	5	D.immigrans	2.30011	D.immigrans	2	2	0	21	84	mortality
1863	C	5	D.immigrans	2.30011	D.immigrans	2	3	0	21	84	mortality
1864	C	5	D.immigrans	2.30011	D.immigrans	2	4	0	21	84	mortality
1865	C	5	D.immigrans	2.30011	D.immigrans	2	5	0	21	84	mortality
1866	C	5	D.immigrans	2.30011	D.immigrans	2	6	2	19	84	mortality
1867	C	5	D.immigrans	2.30011	D.immigrans	2	7	0	19	84	mortality
1868	C	5	D.immigrans	2.30011	D.immigrans	2	8	0	19	84	mortality
1869	C	5	D.immigrans	2.30011	D.immigrans	2	9	0	19	84	mortality
1870	C	5	D.immigrans	2.30011	D.immigrans	2	10	1	18	84	mortality
1871	C	5	D.immigrans	2.30011	D.immigrans	2	11	0	18	84	mortality
1872	C	5	D.immigrans	2.30011	D.immigrans	2	12	0	18	84	mortality
1873	C	5	D.immigrans	2.30011	D.immigrans	2	13	0	18	84	mortality
1874	C	5	D.immigrans	2.30011	D.immigrans	2	14	0	18	84	mortality
1875	C	5	D.immigrans	2.30011	D.immigrans	2	15	0	18	84	mortality
1876	C	5	D.immigrans	2.30011	D.immigrans	2	16	0	18	84	mortality
1877	C	5	D.immigrans	2.30011	D.immigrans	2	17	0	18	84	mortality
1878	C	5	D.immigrans	2.30011	D.immigrans	2	18	0	18	84	mortality
1879	C	5	D.immigrans	2.30011	D.immigrans	2	19	0	18	84	mortality
1880	C	5	D.immigrans	2.30011	D.immigrans	2	20	0	18	84	mortality
1881	C	5	D.lummei	2.42414	D.lummei	2	1	0	23	101	mortality
1882	C	5	D.lummei	2.42414	D.lummei	2	2	1	22	101	mortality
1883	C	5	D.lummei	2.42414	D.lummei	2	3	0	22	101	mortality
1884	C	5	D.lummei	2.42414	D.lummei	2	4	0	22	101	mortality
1885	C	5	D.lummei	2.42414	D.lummei	2	5	1	21	101	mortality
1886	C	5	D.lummei	2.42414	D.lummei	2	6	0	21	101	mortality
1887	C	5	D.lummei	2.42414	D.lummei	2	7	0	21	101	mortality
1888	C	5	D.lummei	2.42414	D.lummei	2	8	0	21	101	mortality
1889	C	5	D.lummei	2.42414	D.lummei	2	9	0	21	101	mortality
1890	C	5	D.lummei	2.42414	D.lummei	2	10	3	18	101	mortality
1891	C	5	D.lummei	2.42414	D.lummei	2	11	2	16	101	mortality
1892	C	5	D.lummei	2.42414	D.lummei	2	12	0	16	101	mortality
1893	C	5	D.lummei	2.42414	D.lummei	2	13	2	14	101	mortality
1894	C	5	D.lummei	2.42414	D.lummei	2	14	0	14	101	mortality
1895	C	5	D.lummei	2.42414	D.lummei	2	15	0	14	101	mortality
1896	C	5	D.lummei	2.42414	D.lummei	2	16	0	14	101	mortality
1897	C	5	D.lummei	2.42414	D.lummei	2	17	0	14	101	mortality
1898	C	5	D.lummei	2.42414	D.lummei	2	18	0	14	101	mortality
1899	C	5	D.lummei	2.42414	D.lummei	2	19	0	14	101	mortality
1900	C	5	D.lummei	2.42414	D.lummei	2	20	1	13	101	mortality
1901	C	5	D.micromelanica	1.70629	D.micromelanica	2	1	0	25	118	mortality
1902	C	5	D.micromelanica	1.70629	D.micromelanica	2	2	0	25	118	mortality
1903	C	5	D.micromelanica	1.70629	D.micromelanica	2	3	0	25	118	mortality
1904	C	5	D.micromelanica	1.70629	D.micromelanica	2	4	0	25	118	mortality
1905	C	5	D.micromelanica	1.70629	D.micromelanica	2	5	0	25	118	mortality
1906	C	5	D.micromelanica	1.70629	D.micromelanica	2	6	0	25	118	mortality
1907	C	5	D.micromelanica	1.70629	D.micromelanica	2	7	0	25	118	mortality
1908	C	5	D.micromelanica	1.70629	D.micromelanica	2	8	0	25	118	mortality
1909	C	5	D.micromelanica	1.70629	D.micromelanica	2	9	0	25	118	mortality
1910	C	5	D.micromelanica	1.70629	D.micromelanica	2	10	0	25	118	mortality
1911	C	5	D.micromelanica	1.70629	D.micromelanica	2	11	0	25	118	mortality
1912	C	5	D.micromelanica	1.70629	D.micromelanica	2	12	0	25	118	mortality
1913	C	5	D.micromelanica	1.70629	D.micromelanica	2	13	0	25	118	mortality
1914	C	5	D.micromelanica	1.70629	D.micromelanica	2	14	0	25	118	mortality
1915	C	5	D.micromelanica	1.70629	D.micromelanica	2	15	0	25	118	mortality
1916	C	5	D.micromelanica	1.70629	D.micromelanica	2	16	0	25	118	mortality
1917	C	5	D.micromelanica	1.70629	D.micromelanica	2	17	0	25	118	mortality
1918	C	5	D.micromelanica	1.70629	D.micromelanica	2	18	0	25	118	mortality
1919	C	5	D.micromelanica	1.70629	D.micromelanica	2	19	0	25	118	mortality
1920	C	5	D.micromelanica	1.70629	D.micromelanica	2	20	0	25	118	mortality
1921	C	5	D.miranda	2.39476	D.miranda	1.49628	1	0	9	123	mortality
1922	C	5	D.miranda	2.39476	D.miranda	1.49628	2	0	9	123	mortality
1923	C	5	D.miranda	2.39476	D.miranda	1.49628	3	0	9	123	mortality
1924	C	5	D.miranda	2.39476	D.miranda	1.49628	4	1	8	123	mortality
1925	C	5	D.miranda	2.39476	D.miranda	1.49628	5	0	8	123	mortality
1926	C	5	D.miranda	2.39476	D.miranda	1.49628	6	0	8	123	mortality
1927	C	5	D.miranda	2.39476	D.miranda	1.49628	7	0	8	123	mortality
1928	C	5	D.miranda	2.39476	D.miranda	1.49628	8	0	8	123	mortality
1929	C	5	D.miranda	2.39476	D.miranda	1.49628	9	0	8	123	mortality
1930	C	5	D.miranda	2.39476	D.miranda	1.49628	10	0	8	123	mortality
1931	C	5	D.miranda	2.39476	D.miranda	1.49628	11	0	8	123	mortality
1932	C	5	D.miranda	2.39476	D.miranda	1.49628	12	0	8	123	mortality
1933	C	5	D.miranda	2.39476	D.miranda	1.49628	13	0	8	123	mortality
1934	C	5	D.miranda	2.39476	D.miranda	1.49628	14	0	8	123	mortality
1935	C	5	D.miranda	2.39476	D.miranda	1.49628	15	0	8	123	mortality
1936	C	5	D.miranda	2.39476	D.miranda	1.49628	16	0	8	123	mortality
1937	C	5	D.miranda	2.39476	D.miranda	1.49628	17	0	8	123	mortality
1938	C	5	D.miranda	2.39476	D.miranda	1.49628	18	0	8	123	mortality
1939	C	5	D.miranda	2.39476	D.miranda	1.49628	19	0	8	123	mortality
1940	C	5	D.miranda	2.39476	D.miranda	1.49628	20	0	8	123	mortality
1941	C	5	D.mojavensis	1.81086	D.mojavensis	2	1	0	24	126	mortality
1942	C	5	D.mojavensis	1.81086	D.mojavensis	2	2	0	24	126	mortality
1943	C	5	D.mojavensis	1.81086	D.mojavensis	2	3	0	24	126	mortality
1944	C	5	D.mojavensis	1.81086	D.mojavensis	2	4	0	24	126	mortality
1945	C	5	D.mojavensis	1.81086	D.mojavensis	2	5	0	24	126	mortality
1946	C	5	D.mojavensis	1.81086	D.mojavensis	2	6	0	24	126	mortality
1947	C	5	D.mojavensis	1.81086	D.mojavensis	2	7	0	24	126	mortality
1948	C	5	D.mojavensis	1.81086	D.mojavensis	2	8	0	24	126	mortality
1949	C	5	D.mojavensis	1.81086	D.mojavensis	2	9	0	24	126	mortality
1950	C	5	D.mojavensis	1.81086	D.mojavensis	2	10	0	24	126	mortality
1951	C	5	D.mojavensis	1.81086	D.mojavensis	2	11	0	24	126	mortality
1952	C	5	D.mojavensis	1.81086	D.mojavensis	2	12	0	24	126	mortality
1953	C	5	D.mojavensis	1.81086	D.mojavensis	2	13	0	24	126	mortality
1954	C	5	D.mojavensis	1.81086	D.mojavensis	2	14	0	24	126	mortality
1955	C	5	D.mojavensis	1.81086	D.mojavensis	2	15	0	24	126	mortality
1956	C	5	D.mojavensis	1.81086	D.mojavensis	2	16	0	24	126	mortality
1957	C	5	D.mojavensis	1.81086	D.mojavensis	2	17	0	24	126	mortality
1958	C	5	D.mojavensis	1.81086	D.mojavensis	2	18	0	24	126	mortality
1959	C	5	D.mojavensis	1.81086	D.mojavensis	2	19	0	24	126	mortality
1960	C	5	D.mojavensis	1.81086	D.mojavensis	2	20	0	24	126	mortality
1961	C	5	D.nasuta	1.92668	D.nasuta	2	1	0	5	133	mortality
1962	C	5	D.nasuta	1.92668	D.nasuta	2	2	0	5	133	mortality
1963	C	5	D.nasuta	1.92668	D.nasuta	2	3	0	5	133	mortality
1964	C	5	D.nasuta	1.92668	D.nasuta	2	4	0	5	133	mortality
1965	C	5	D.nasuta	1.92668	D.nasuta	2	5	0	5	133	mortality
1966	C	5	D.nasuta	1.92668	D.nasuta	2	6	0	5	133	mortality
1967	C	5	D.nasuta	1.92668	D.nasuta	2	7	0	5	133	mortality
1968	C	5	D.nasuta	1.92668	D.nasuta	2	8	0	5	133	mortality
1969	C	5	D.nasuta	1.92668	D.nasuta	2	9	0	5	133	mortality
1970	C	5	D.nasuta	1.92668	D.nasuta	2	10	0	5	133	mortality
1971	C	5	D.nasuta	1.92668	D.nasuta	2	11	0	5	133	mortality
1972	C	5	D.nasuta	1.92668	D.nasuta	2	12	0	5	133	mortality
1973	C	5	D.nasuta	1.92668	D.nasuta	2	13	0	5	133	mortality
1974	C	5	D.nasuta	1.92668	D.nasuta	2	14	0	5	133	mortality
1975	C	5	D.nasuta	1.92668	D.nasuta	2	15	0	5	133	mortality
1976	C	5	D.nasuta	1.92668	D.nasuta	2	16	0	5	133	mortality
1977	C	5	D.nasuta	1.92668	D.nasuta	2	17	0	5	133	mortality
1978	C	5	D.nasuta	1.92668	D.nasuta	2	18	0	5	133	mortality
1979	C	5	D.nasuta	1.92668	D.nasuta	2	19	0	5	133	mortality
1980	C	5	D.nasuta	1.92668	D.nasuta	2	20	0	5	133	mortality
1981	C	5	D.novamexicana	2.43515	D.novamexicana	2	1	0	22	142	mortality
1982	C	5	D.novamexicana	2.43515	D.novamexicana	2	2	0	22	142	mortality
1983	C	5	D.novamexicana	2.43515	D.novamexicana	2	3	0	22	142	mortality
1984	C	5	D.novamexicana	2.43515	D.novamexicana	2	4	0	22	142	mortality
1985	C	5	D.novamexicana	2.43515	D.novamexicana	2	5	0	22	142	mortality
1986	C	5	D.novamexicana	2.43515	D.novamexicana	2	6	0	22	142	mortality
1987	C	5	D.novamexicana	2.43515	D.novamexicana	2	7	0	22	142	mortality
1988	C	5	D.novamexicana	2.43515	D.novamexicana	2	8	0	22	142	mortality
1989	C	5	D.novamexicana	2.43515	D.novamexicana	2	9	1	21	142	mortality
1990	C	5	D.novamexicana	2.43515	D.novamexicana	2	10	0	21	142	mortality
1991	C	5	D.novamexicana	2.43515	D.novamexicana	2	11	0	21	142	mortality
1992	C	5	D.novamexicana	2.43515	D.novamexicana	2	12	0	21	142	mortality
1993	C	5	D.novamexicana	2.43515	D.novamexicana	2	13	0	21	142	mortality
1994	C	5	D.novamexicana	2.43515	D.novamexicana	2	14	0	21	142	mortality
1995	C	5	D.novamexicana	2.43515	D.novamexicana	2	15	1	20	142	mortality
1996	C	5	D.novamexicana	2.43515	D.novamexicana	2	16	1	19	142	mortality
1997	C	5	D.novamexicana	2.43515	D.novamexicana	2	17	1	18	142	mortality
1998	C	5	D.novamexicana	2.43515	D.novamexicana	2	18	0	18	142	mortality
1999	C	5	D.novamexicana	2.43515	D.novamexicana	2	19	0	18	142	mortality
[truncated: 3,232 more rows]
